# Supplementary material for: Epigenetic Immune Remodeling of Mesothelioma Cells: A New Strategy to Improve the Efficacy of Immunotherapy
Source: Epigenomes. 2021 Dec 14;5(4):27. doi: 10.3390/epigenomes5040027 (PMC8715476; doi:10.3390/epigenomes5040027)
Supplement: Supplementary file 1 [file epigenomes-05-00027-s001.zip]

Archive with 9 entries (9 files):
- Figure S1.pdf
- Figure S2.pdf
- Figure S3.pdf
- Table S1.pdf
- Table S2.pdf
- Table S3.xlsx
- Table S4.pdf
- Table S5.pdf
- Table S6.pdf
