# Supplementary material for: Epigenetic Immune Remodeling of Mesothelioma Cells: A New Strategy to Improve the Efficacy of Immunotherapy
Source: Epigenomes. 2021 Dec 14;5(4):27. doi: 10.3390/epigenomes5040027 (PMC8715476; doi:10.3390/epigenomes5040027)
Supplement: Supplementary file 1 [file epigenomes-05-00027-s001.zip › Table S3.xlsx]

## Sheet: Foglio1
Supplemental Table S3. Canonical pathways modulated in MPM cell lines by guadecitabine treatment
Ingenuity canonical pathways	Modulation score	Activation score (%)	Inhibition score (%)	Molecules
Systemic Lupus Erythematosus In B Cell Signaling Pathway	6a	3b(50.0)c	3d(50.0)e	AKT1,BAD,BCL2,BCL2L1,CCND1,CCND2,CCND3,CD19,CD40,CD40LG,CD5,CD70,CD79A,CD79B,CSF2,CTNNB1,CXCL8,FASLG,FCGR2A,FCGR2B,FYN,HCK,HRAS,IFIH1,IFIT2,IFIT3,IFNA1/IFNA13,IFNAR1,IFNG,IFNGR1,IFNGR2,IL10,IL11,IL15,IL17A,IL18,IL1A,IL1B,IL2,IL33,IL4,IL6,IL6R,IRF3,IRF5,IRF7,IRF9,ISG15,JAK1,JAK2,KRAS,LCK,LIF,LILRB4,LTB,MAP3K7,MTOR,MYC,MYD88,NFATC2,NFKB1,NFKB2,NRAS,PDCD1,PIK3CA,PIK3CD,PIK3CG,PIK3R1,PIK3R2,PIK3R5,PR…
Crosstalk between Dendritic Cells and Natural Killer Cells	6	5(83.0)	1(17.0)	CD209,CD28,CD40,CD40LG,CD69,CD80,CD86,CSF2,CSF2RB,FAS,FASLG,HLA-A,HLA-B,HLA-C,HLA-DRA,HLA-DRB1,HLA-DRB5,HLA-E,HLA-F,ICAM3,IFNA1/IFNA13,IFNG,IL15,IL18,IL2,IL2RB,IL2RG,IL4,IL6,ITGAL,KIR2DL1/KIR2DL3,KIR3DL1,KIR3DL2,KLRC4-KLRK1/KLRK1,KLRD1,LTB,MICA,MICB,NECTIN2,NFKB1,NFKB2,PRF1,RELA,TLR3,TLR4,TLR7,TLR9,TNF,TNFRSF1B,TNFSF10,TREM2
Pancreatic Adenocarcinoma Signaling	5	0(0.0)	5(100.0)	AKT1,BAD,BCL2,BCL2L1,BIRC5,BRCA2,CASP9,CCND1,CCNE1,CDK2,CDKN1A,CDKN2A,CDKN2B,E2F3,EGF,EGFR,ERBB2,JAK1,JAK2,JAK3,KRAS,MAPK10,MMP9,NFKB1,NFKB2,NOTCH1,PIK3CA,PIK3CD,PIK3CG,PIK3R1,PIK3R2,PIK3R5,PTGS2,RAD51,RB1,RELA,STAT1,STAT3,TGFB1,TGFB2,TGFB3,TGFBR1,TGFBR2,TP53,VEGFA,VEGFB,VEGFC
Endocannabinoid Developing Neuron Pathway	5	0(0.0)	5(100.0)	AKT1,BAD,BCL2,BCL2L1,BIRC5,BRCA2,CASP9,CCND1,CCNE1,CDK2,CDKN1A,CDKN2A,CDKN2B,E2F3,EGF,EGFR,ERBB2,JAK1,JAK2,JAK3,KRAS,MAPK10,MMP9,NFKB1,NFKB2,NOTCH1,PIK3CA,PIK3CD,PIK3CG,PIK3R1,PIK3R2,PIK3R5,PTGS2,RAD51,RB1,RELA,STAT1,STAT3,TGFB1,TGFB2,TGFB3,TGFBR1,TGFBR2,TP53,VEGFA,VEGFB,VEGFC
Bladder Cancer Signaling	5	0(0.0)	5(100.0)	CCND1,CDH1,CDKN1A,CDKN2A,CXCL8,EGF,EGFR,ERBB2,FGF13,FGF18,FGF9,HRAS,KRAS,MMP1,MMP7,MMP9,MYC,NRAS,RB1,THBS1,TP53,VEGFA,VEGFB,VEGFC
RANK Signaling in Osteoclasts	5	1(20.0)	4(80.0)	AKT1,BIRC3,CHUK,IKBKB,IKBKG,MAP3K12,MAP3K5,MAP3K7,MAP3K8,MAPK10,NFATC2,NFKB1,NFKB2,NFKBIA,NFKBIE,PIK3CA,PIK3CD,PIK3CG,PIK3R1,PIK3R2,PIK3R5,RELA,TNFRSF11A
Opioid Signaling Pathway	5	1(20.0)	4(80.0)	AKT1,BAD,BLK,CTNNB1,FYN,HCK,HRAS,KRAS,LCK,MYC,NFKB1,NFKB2,NFKBIA,NRAS,PDK1,PIK3CG,PNOC,PRKACB,PRKCA,RPS6KB1
NGF Signaling	5	1(20.0)	4(80.0)	AKT1,BAX,CHUK,HRAS,IKBKB,IKBKG,KRAS,MAP3K12,MAP3K5,MAP3K7,MAP3K8,MAPK10,NFKB1,NFKB2,NGFR,NRAS,PIK3CA,PIK3CD,PIK3CG,PIK3R1,PIK3R2,PIK3R5,PTPN11,RELA,ROCK1,RPS6KB1,TP53
ILK Signaling	5	1(20.0)	4(80.0)	AKT1,BMP2,CASP3,CCND1,CDH1,CTNNB1,FLNB,HIF1A,ITGB2,ITGB3,ITGB8,MAPK10,MMP9,MTOR,MYC,NFKB1,NFKB2,NOS2,PIK3CA,PIK3CD,PIK3CG,PIK3R1,PIK3R2,PIK3R5,PTEN,PTGS2,RELA,RICTOR,SNAI1,TNF,TNFRSF1A,VEGFA,VEGFB,VEGFC
Endothelin-1 Signaling	5	1(20.0)	4(80.0)	CASP1,CASP3,CASP8,CASP9,EDN1,HRAS,KRAS,MAPK10,MYC,NOS2,NRAS,PIK3CA,PIK3CD,PIK3CG,PIK3R1,PIK3R2,PIK3R5,PLA2G2A,PRKCA,PTGS2,SHC2
Cholecystokinin/Gastrin-mediated Signaling	5	1(20.0)	4(80.0)	EGFR,HRAS,IL18,IL1A,IL1B,IL1RN,IL33,KRAS,MAPK10,NRAS,PRKCA,PTGS2,ROCK1,TNF
Type II Diabetes Mellitus Signaling	5	2(40.0)	3(60.0)	AKT1,CD36,CEBPB,CHUK,IKBKB,IKBKG,MAP3K5,MAP3K7,MAPK10,MTOR,NFKB1,NFKB2,NFKBIA,NFKBIE,NGFR,PIK3CA,PIK3CD,PIK3CG,PIK3R1,PIK3R2,PIK3R5,PKM,PPARG,PRKAA2,PRKCA,RELA,SOCS1,TNF,TNFRSF11B,TNFRSF1A,TNFRSF1B
Type I Diabetes Mellitus Signaling	5	2(40.0)	3(60.0)	BCL2,BID,CASP3,CASP8,CASP9,CD247,CD28,CD3D,CD3E,CD3G,CD80,CD86,CHUK,FADD,FAS,FASLG,GZMB,HLA-A,HLA-B,HLA-C,HLA-DMA,HLA-DMB,HLA-DOA,HLA-DOB,HLA-DQA1,HLA-DQB1,HLA-DRA,HLA-DRB1,HLA-DRB5,HLA-E,HLA-F,IFNG,IFNGR1,IFNGR2,IKBKB,IKBKG,IL1B,IL2,IRF1,JAK1,JAK2,MAP3K5,MAP3K7,MAPK10,MYD88,NFKB1,NFKB2,NFKBIA,NFKBIE,NGFR,NOS2,PRF1,RELA,RIPK1,SOCS1,STAT1,TNF,TNFRSF11B,TNFRSF1A,TNFRSF1B
Tec Kinase Signaling	5	2(40.0)	3(60.0)	BLK,FADD,FAS,FASLG,FYN,GNG4,HCK,ITGA2,ITGA4,JAK1,JAK2,JAK3,LCK,MAPK10,MS4A2,NFKB1,NFKB2,PIK3CA,PIK3CD,PIK3CG,PIK3R1,PIK3R2,PIK3R5,PRKCA,RELA,STAT1,STAT2,STAT3,STAT4,TLR4,TNF,TNFRSF10B,TNFRSF25,TNFSF10,TNFSF12
Role of PKR in Interferon Induction and Antiviral Response	5	2(40.0)	3(60.0)	ATF3,BAX,BID,CASP1,CASP3,CASP8,CASP9,CHUK,EIF2AK2,FADD,FAS,FASLG,FCGR1A,HMGB1,IFIH1,IFNA1/IFNA13,IFNAR1,IFNG,IFNGR1,IFNGR2,IKBKB,IKBKG,IL18,IL1B,IL24,IRF1,IRF3,IRF9,JAK1,MAP3K7,MAPK10,MARCO,MYD88,NFKB1,NFKB2,NFKBIA,NFKBIE,PDGFA,PDGFB,PDGFRB,RELA,STAT1,STAT2,STAT3,TLR3,TLR4,TLR9,TNF,TNFRSF1A,TP53
NF-κB Signaling	5	2(40.0)	3(60.0)	AKT1,BMP2,CASP8,CD40,CD40LG,CHUK,EGF,EGFR,EIF2AK2,FADD,FGFR1,FLT1,GHR,HRAS,IGF2R,IKBKB,IKBKG,IL18,IL1A,IL1B,IL1R2,IL1RN,IL33,KDR,KRAS,LCK,MAP3K7,MAP3K8,MYD88,NFKB1,NFKB2,NFKBIA,NFKBIE,NGFR,NRAS,PDGFRB,PIK3CA,PIK3CD,PIK3CG,PIK3R1,PIK3R2,PIK3R5,PRKACB,RELA,RELB,RIPK1,TGFBR1,TGFBR2,TLR1,TLR2,TLR3,TLR4,TLR5,TLR7,TLR8,TLR9,TNF,TNFAIP3,TNFRSF11A,TNFRSF11B,TNFRSF17,TNFRSF1A,TNFRSF1B,TNFSF13B,ZAP70
NF-κB Activation by Viruses	5	2(40.0)	3(60.0)	AKT1,CCR5,CD4,CHUK,EIF2AK2,HRAS,IKBKB,IKBKG,ITGA1,ITGA2,ITGA4,ITGA6,ITGAL,ITGAV,ITGB2,ITGB3,KRAS,LCK,NFKB1,NFKB2,NFKBIA,NFKBIE,NRAS,PIK3CA,PIK3CD,PIK3CG,PIK3R1,PIK3R2,PIK3R5,PRKCA,RELA,RIPK1,TBP,TNFRSF14
Interferon Signaling	5	2(40.0)	3(60.0)	BAX,BCL2,IFI35,IFI6,IFIT1,IFIT3,IFITM1,IFITM2,IFNA1/IFNA13,IFNAR1,IFNG,IFNGR1,IFNGR2,IRF1,IRF9,ISG15,JAK1,JAK2,MX1,OAS1,PSMB8,RELA,SOCS1,STAT1,STAT2,TAP1
Hepatic Fibrosis Signaling Pathway	5	2(40.0)	3(60.0)	ACVR1C,AKT1,AXIN1,BAMBI,BCL2,BRD4,CASP3,CCL2,CCL5,CCND1,CD40,CD40LG,CEBPB,CHUK,COL11A2,CTNNB1,CXCL8,CYBB,EDN1,EZH2,FGFR1,FLT1,FZD8,FZD9,GLI1,HIF1A,HNF1A,HRAS,ICAM1,IKBKB,IKBKG,IL17A,IL18,IL1A,IL1B,IL1R2,IL1RN,IL33,ITGA2,ITGA4,ITGB3,JAK1,JAK2,KDR,KRAS,MAP3K7,MAPK10,MMP1,MTOR,MYC,MYD88,NFKB1,NFKB2,NFKBIA,NFKBIE,NGFR,NRAS,PDGFA,PDGFB,PDGFRB,PDK1,PIK3CA,PIK3CD,PIK3CG,PIK3R1,PIK3R2,PIK3R5,PPARG,PRKACB…
Colorectal Cancer Metastasis Signaling	5	2(40.0)	3(60.0)	AKT1,APC,AXIN1,BAD,BAX,BCL2L1,BIRC5,CASP3,CASP9,CCND1,CDH1,CTNNB1,EGF,EGFR,FZD8,FZD9,GNG4,HNF1A,HRAS,IFNG,IFNGR1,IL6,IL6R,JAK1,JAK2,JAK3,KRAS,MAPK10,MLH1,MMP1,MMP7,MMP9,MSH2,MSH6,MYC,NFKB1,NFKB2,NOS2,NRAS,PIK3CA,PIK3CD,PIK3CG,PIK3R1,PIK3R2,PIK3R5,PRKACB,PTGER4,PTGS2,RELA,STAT1,STAT3,TCF3,TGFB1,TGFB2,TGFB3,TGFBR1,TGFBR2,TLR1,TLR2,TLR3,TLR4,TLR5,TLR7,TLR8,TLR9,TNF,TNFRSF1A,TP53,VEGFA,VEGFB,VEGFC,WN…
Cardiac Hypertrophy Signaling (Enhanced)	5	2(40.0)	3(60.0)	ACVR1C,AKT1,CD40LG,CD70,CHUK,CSF2,CSF2RB,CTNNB1,CXCL8,CXCR2,CYBB,EDN1,EIF2B4,EIF4EBP1,FASLG,FGF13,FGF18,FGF9,FGFR1,FZD8,FZD9,GHR,HDAC11,HDAC3,HDAC4,HDAC5,HRAS,IFNAR1,IFNG,IKBKB,IKBKG,IL10RA,IL11,IL11RA,IL12RB2,IL15,IL17A,IL18,IL18R1,IL1A,IL1B,IL1R2,IL2,IL21R,IL22RA1,IL2RA,IL2RB,IL2RG,IL33,IL4,IL6,IL6R,IL7R,ITGA2,ITGA4,JAK2,KRAS,LIF,LTB,MAP3K12,MAP3K5,MAP3K7,MAP3K8,MAPK10,MTOR,MYC,NFATC2,NFKB1,NFK…
Role of Pattern Recognition Receptors in Recognition of Bacteria and Viruses	5	3(60.0)	2(40.0)	C1QA,C1QB,C5,C5AR1,CASP1,CCL5,CD40LG,CD70,CLEC7A,CSF2,CXCL8,EIF2AK2,FASLG,IFIH1,IFNA1/IFNA13,IFNG,IL10,IL11,IL15,IL17A,IL18,IL1A,IL1B,IL2,IL33,IL4,IL6,IRF3,IRF7,LIF,LTB,MAPK10,MYD88,NFKB1,NFKB2,NLRP3,NOD2,OAS1,OAS2,OAS3,PIK3CA,PIK3CD,PIK3CG,PIK3R1,PIK3R2,PIK3R5,PRKCA,RELA,RIPK2,SYK,TGFB1,TGFB2,TGFB3,TICAM1,TLR1,TLR2,TLR3,TLR4,TLR5,TLR7,TLR8,TLR9,TNF,TNFSF10,TNFSF12,TNFSF13,TNFSF13B,TNFSF4,TNFSF8,…
PPAR Signaling	5	3(60.0)	2(40.0)	CHUK,HRAS,IKBKB,IKBKG,IL18,IL1A,IL1B,IL1R2,IL1RN,IL33,KRAS,MAP3K7,NFKB1,NFKB2,NFKBIA,NFKBIE,NGFR,NRAS,PDGFA,PDGFB,PDGFRB,PPARG,PTGS2,RELA,TNF,TNFRSF11B,TNFRSF1A,TNFRSF1B
Neuroinflammation Signaling Pathway	5	3(60.0)	2(40.0)	ACVR1C,AKT1,APH1B,B2M,BCL2,BIRC3,BIRC5,CASP1,CASP3,CASP8,CCL2,CCL5,CD40,CD80,CD86,CHUK,CSF1R,CTNNB1,CX3CL1,CX3CR1,CXCL10,CXCL12,CXCL8,CYBB,FAS,FASLG,GLS,GLUL,HLA-A,HLA-B,HLA-C,HLA-DMA,HLA-DMB,HLA-DOA,HLA-DOB,HLA-DQA1,HLA-DQB1,HLA-DRA,HLA-DRB1,HLA-DRB5,HLA-E,HLA-F,HMGB1,ICAM1,IFNA1/IFNA13,IFNG,IFNGR1,IFNGR2,IKBKB,IKBKG,IL10,IL18,IL1B,IL34,IL4,IL6,IL6R,IRF3,IRF7,JAK1,JAK2,JAK3,MAPK10,MFGE8,MMP9,MYD…
Necroptosis Signaling Pathway	5	3(60.0)	2(40.0)	AXL,BIRC3,CASP1,CASP8,CHUK,CYBB,EIF2AK2,FADD,FAS,FASLG,GLUD1,GLUL,IFNA1/IFNA13,IFNAR1,IKBKB,IKBKG,IRF3,IRF9,JAK1,MAP3K7,NGFR,NLRP3,PLA2G2A,RB1,RBL2,RIPK1,RIPK3,STAT1,STAT2,TICAM1,TLR3,TLR4,TNF,TNFRSF10B,TNFRSF11B,TNFRSF1A,TNFRSF1B,TNFSF10,TP53
Dendritic Cell Maturation	5	3(60.0)	2(40.0)	AKT1,B2M,CD1C,CD40,CD40LG,CD58,CD80,CD86,CHUK,COL11A2,CSF2,FCGR1A,FCGR2A,FCGR2B,HLA-A,HLA-B,HLA-C,HLA-DMA,HLA-DMB,HLA-DOA,HLA-DOB,HLA-DQA1,HLA-DQB1,HLA-DRA,HLA-DRB1,HLA-DRB5,HLA-E,HLA-F,ICAM1,IFNA1/IFNA13,IFNAR1,IKBKB,IKBKG,IL10,IL15,IL18,IL1A,IL1B,IL1RN,IL32,IL33,IL6,IRF8,JAK2,LTB,MAPK10,MYD88,NFKB1,NFKB2,NFKBIA,NFKBIE,NGFR,PIK3CA,PIK3CD,PIK3CG,PIK3R1,PIK3R2,PIK3R5,RELA,RELB,STAT1,STAT2,STAT4,TL…
Acute Phase Response Signaling	5	3(60.0)	2(40.0)	A2M,AKT1,C2,C5,CEBPB,CHUK,CRABP2,HNF1A,HRAS,IKBKB,IKBKG,IL18,IL1A,IL1B,IL1RN,IL33,IL6,IL6R,JAK2,KRAS,MAP3K5,MAP3K7,MTOR,MYD88,NFKB1,NFKB2,NFKBIA,NFKBIE,NGFR,NRAS,PIK3CA,PIK3CD,PIK3CG,PIK3R1,PIK3R2,PTPN11,RELA,RIPK1,SERPINA1,SOCS1,STAT3,TCF3,TNF,TNFRSF11B,TNFRSF1A,TNFRSF1B
Xenobiotic Metabolism General Signaling Pathway	4	0(0.0)	4(100.0)	AKT1,HRAS,KRAS,MAP3K12,MAP3K5,MAP3K7,MAP3K8,NRAS,PIK3CA,PIK3CD,PIK3CG,PIK3R1,PIK3R2,PIK3R5,PRKCA
UVC-Induced MAPK Signaling	4	0(0.0)	4(100.0)	EGFR,HRAS,KRAS,MAPK10,NRAS,PRKCA,TP53
UVB-Induced MAPK Signaling	4	0(0.0)	4(100.0)	AKT1,BAD,EGFR,EIF4EBP1,MAPK10,MTOR,PIK3CA,PIK3CD,PIK3CG,PIK3R1,PIK3R2,PIK3R5,PRKCA,RPS6KB1,TP53
Thrombopoietin Signaling	4	0(0.0)	4(100.0)	HRAS,JAK2,KRAS,MYC,NRAS,PIK3CA,PIK3CD,PIK3CG,PIK3R1,PIK3R2,PIK3R5,PRKCA,PTPN11,STAT1,STAT3
Thrombin Signaling	4	0(0.0)	4(100.0)	AKT1,EGF,EGFR,GNG4,HRAS,IKBKB,KRAS,NFKB1,NFKB2,NRAS,PIK3CA,PIK3CD,PIK3CG,PIK3R1,PIK3R2,PIK3R5,PRKCA,RELA,ROCK1,RPS6KB1,TBP
P2Y Purigenic Receptor Signaling Pathway	4	0(0.0)	4(100.0)	AKT1,GNG4,HRAS,ITGB3,KRAS,MYC,NFKB1,NFKB2,NRAS,PIK3CA,PIK3CD,PIK3CG,PIK3R1,PIK3R2,PIK3R5,PRKACB,PRKCA,RELA
mTOR Signaling	4	0(0.0)	4(100.0)	AKT1,EIF4EBP1,HIF1A,HRAS,KRAS,MTOR,NRAS,PIK3CA,PIK3CD,PIK3CG,PIK3R1,PIK3R2,PIK3R5,PRKAA2,PRKCA,PRR5,RICTOR,RPS6KB1,RPTOR,VEGFA,VEGFB,VEGFC
JAK/Stat Signaling	4	0(0.0)	4(100.0)	AKT1,BCL2L1,CDKN1A,CEBPB,HRAS,IL6,JAK1,JAK2,JAK3,KRAS,MTOR,NFKB1,NFKB2,NRAS,PIAS4,PIK3CA,PIK3CD,PIK3CG,PIK3R1,PIK3R2,PIK3R5,PTPN11,RELA,SOCS1,STAT1,STAT2,STAT3,STAT4
EGF Signaling	4	0(0.0)	4(100.0)	AKT1,EGF,EGFR,HRAS,JAK1,MTOR,PIK3CA,PIK3CD,PIK3CG,PIK3R1,PIK3R2,PIK3R5,PRKCA,RPS6KB1,STAT1,STAT3
Adrenomedullin signaling pathway	4	0(0.0)	4(100.0)	ADM,AKT1,BAD,BAX,BCL2,CASP3,CEBPB,HIF1A,HRAS,IL18,IL1A,IL1B,IL1RN,IL33,KRAS,MAPK10,NFKB1,NFKB2,NRAS,PIK3CA,PIK3CD,PIK3CG,PIK3R1,PIK3R2,PIK3R5,PPARG,PRKACB,RELA,SHC2,TNF
STAT3 Pathway	4	1(25.0)	3(75.0)	BCL2,CDKN1A,CSF2RB,CXCR2,EGF,EGFR,FGFR1,FLT1,GHR,HRAS,IFNAR1,IGF2R,IL10RA,IL11RA,IL12RB2,IL18R1,IL1A,IL1B,IL1R2,IL21R,IL22RA1,IL2RA,IL2RB,IL2RG,IL6R,IL7R,JAK2,KDR,KRAS,MAP3K12,MAPK10,MYC,NGFR,NRAS,PDGFB,PDGFRB,SOCS1,STAT3,TGFB1,TGFB2,TGFBR1,TGFBR2,TNFRSF11A,VEGFA
PKCθ Signaling in T Lymphocytes	4	1(25.0)	3(75.0)	CD247,CD28,CD3D,CD3E,CD3G,CD4,CD80,CD86,CHUK,FYN,HLA-A,HLA-B,HLA-DMA,HLA-DMB,HLA-DOA,HLA-DOB,HLA-DQA1,HLA-DQB1,HLA-DRA,HLA-DRB1,HLA-DRB5,HRAS,IKBKB,IKBKG,IL2,KRAS,LCK,MAP3K12,MAP3K5,MAP3K7,MAP3K8,NFATC2,NFKB1,NFKB2,NFKBIA,NFKBIE,NRAS,PIK3CA,PIK3CD,PIK3CG,PIK3R1,PIK3R2,PIK3R5,RELA,ZAP70
Ovarian Cancer Signaling	4	1(25.0)	3(75.0)	AKT1,APC,AXIN1,BCL2,BRCA1,BRCA2,CCND1,CD44,CDKN2A,CTNNB1,EDN1,EGF,EGFR,FGF9,FZD8,FZD9,HNF1A,HRAS,KRAS,MLH1,MMP7,MMP9,MSH2,MSH6,MTOR,NRAS,PIK3CA,PIK3CD,PIK3CG,PIK3R1,PIK3R2,PIK3R5,PMS2,PRKACB,PTEN,PTGS2,RAD51,RB1,RPS6KB1,TCF3,TP53,VEGFA,VEGFB,VEGFC,WNT10A,WNT11,WNT2,WNT2B,WNT3A,WNT4,WNT5A,WNT5B,WNT7B
LPS-stimulated MAPK Signaling	4	1(25.0)	3(75.0)	CD14,CHUK,HRAS,IKBKB,IKBKG,KRAS,MAP3K5,MAP3K7,MAPK10,NFKB1,NFKB2,NFKBIA,NFKBIE,NRAS,PIK3CA,PIK3CD,PIK3CG,PIK3R1,PIK3R2,PIK3R5,PRKCA,RELA,TLR4
iNOS Signaling	4	1(25.0)	3(75.0)	CD14,CHUK,HMGA1,IFNG,IFNGR1,IFNGR2,IKBKB,IKBKG,IRF1,JAK1,JAK2,JAK3,LY96,MYD88,NFKB1,NFKB2,NFKBIA,NFKBIE,NOS2,RELA,STAT1,TLR4
IL-6 Signaling	4	1(25.0)	3(75.0)	A2M,AKT1,CD14,CEBPB,CHUK,CXCL8,HRAS,IKBKB,IKBKG,IL18,IL1A,IL1B,IL1R2,IL1RN,IL33,IL6,IL6R,JAK2,KRAS,MAP3K7,MAPK10,NFKB1,NFKB2,NFKBIA,NFKBIE,NGFR,NRAS,PIK3CA,PIK3CD,PIK3CG,PIK3R1,PIK3R2,PIK3R5,PTPN11,RELA,SOCS1,STAT3,TNF,TNFAIP6,TNFRSF11B,TNFRSF1A,TNFRSF1B,VEGFA
IL-15 Signaling	4	1(25.0)	3(75.0)	AKT1,BCL2L1,CSF2,CXCL8,GZMB,HRAS,IL15,IL17A,IL2RB,IL2RG,IL4,JAK1,JAK2,JAK3,KRAS,LCK,MTOR,MYC,NFKB1,NFKB2,NRAS,PIK3CA,PIK3CD,PIK3CG,PIK3R1,PIK3R2,PIK3R5,RELA,RPS6KB1,RPTOR,STAT3,SYK
iCOS-iCOSL Signaling in T Helper Cells	4	1(25.0)	3(75.0)	AKT1,BAD,CD247,CD28,CD3D,CD3E,CD3G,CD4,CD40,CD40LG,CD80,CD86,CHUK,HLA-A,HLA-B,HLA-DMA,HLA-DMB,HLA-DOA,HLA-DOB,HLA-DQA1,HLA-DQB1,HLA-DRA,HLA-DRB1,HLA-DRB5,ICOS,ICOSLG/LOC102723996,IKBKB,IKBKG,IL2,IL2RA,IL2RB,IL2RG,LCK,NFATC2,NFKB1,NFKB2,NFKBIA,NFKBIE,PIK3CA,PIK3CD,PIK3CG,PIK3R1,PIK3R2,PIK3R5,PTEN,PTPRC,RELA,TRAT1,ZAP70
Factors Promoting Cardiogenesis in Vertebrates	4	1(25.0)	3(75.0)	ACVR1C,APC,AXIN1,BMP2,CCND1,CTNNB1,DKK1,FZD8,FZD9,HNF1A,MAP3K7,MAPK10,MYC,PRKCA,ROCK1,SMAD5,TCF3,TGFB1,TGFB2,TGFB3,TGFBR1,TGFBR2,WNT10A,WNT11,WNT2,WNT2B,WNT3A,WNT4,WNT5A,WNT5B,WNT7B
Cardiac Hypertrophy Signaling	4	1(25.0)	3(75.0)	ACVR1C,AKT1,CD40LG,CD70,CHUK,CSF2,CSF2RB,CTNNB1,CXCL8,CXCR2,CYBB,EDN1,EIF2B4,EIF4EBP1,FASLG,FGF13,FGF18,FGF9,FGFR1,FZD8,FZD9,GHR,HDAC11,HDAC3,HDAC4,HDAC5,HRAS,IFNAR1,IFNG,IKBKB,IKBKG,IL10RA,IL11,IL11RA,IL12RB2,IL15,IL17A,IL18,IL18R1,IL1A,IL1B,IL1R2,IL2,IL21R,IL22RA1,IL2RA,IL2RB,IL2RG,IL33,IL4,IL6,IL6R,IL7R,ITGA2,ITGA4,JAK2,KRAS,LIF,LTB,MAP3K12,MAP3K5,MAP3K7,MAP3K8,MAPK10,MTOR,MYC,NFATC2,NFKB1,NFK…
Toll-like Receptor Signaling	4	2(50.0)	2(50.0)	CD14,CHUK,EIF2AK2,IKBKB,IKBKG,IL18,IL1A,IL1B,IL1RN,IL33,LY96,MAP3K7,MYD88,NFKB1,NFKB2,NFKBIA,RELA,TICAM1,TLR1,TLR2,TLR3,TLR4,TLR5,TLR7,TLR8,TLR9,TNF,TNFAIP3,TRAF1,UBB
Th2 Pathway	4	2(50.0)	2(50.0)	ACVR1C,APH1B,CCR4,CCR5,CD247,CD28,CD3D,CD3E,CD3G,CD4,CD40,CD80,CD86,CXCR4,CXCR6,DLL1,HLA-A,HLA-B,HLA-DMA,HLA-DMB,HLA-DOA,HLA-DOB,HLA-DPA1,HLA-DPB1,HLA-DQA1,HLA-DQA2,HLA-DQB1,HLA-DRA,HLA-DRB1,HLA-DRB5,ICAM1,ICOS,ICOSLG/LOC102723996,IFNG,IL10,IL12RB2,IL2,IL24,IL2RA,IL2RB,IL2RG,IL33,IL4,ITGB2,JAG1,JAG2,JAK1,JAK2,JAK3,NFATC2,NFKB1,NOTCH1,NOTCH2,PIK3CA,PIK3CD,PIK3CG,PIK3R1,PIK3R2,PIK3R5,RUNX3,STAT4,TB…
Role of NFAT in Regulation of the Immune Response	4	2(50.0)	2(50.0)	AKT1,CD247,CD28,CD3D,CD3E,CD3G,CD4,CD79A,CD79B,CD80,CD86,CHUK,FCGR1A,FCGR2A,FCGR2B,FYN,GNG4,HLA-A,HLA-B,HLA-DMA,HLA-DMB,HLA-DOA,HLA-DOB,HLA-DQA1,HLA-DQB1,HLA-DRA,HLA-DRB1,HLA-DRB5,HRAS,IKBKB,IKBKG,KRAS,LCK,MS4A2,NFATC2,NFKB1,NFKB2,NFKBIA,NFKBIE,NRAS,PIK3CA,PIK3CD,PIK3CG,PIK3R1,PIK3R2,PIK3R5,RELA,SYK,ZAP70
Regulation Of The Epithelial Mesenchymal Transition By Growth Factors Pathway	4	2(50.0)	2(50.0)	AKT1,CD40LG,CD70,CDH1,CDH2,CHUK,EGF,EGFR,EGR1,ERBB2,FASLG,FGF13,FGF18,FGF9,FGFR1,HRAS,IKBKB,IKBKG,IL6,IL6R,JAK1,JAK2,JAK3,KRAS,LTB,MAP3K7,MAPK10,MET,MMP1,MMP9,MTOR,NFKB1,NFKB2,NGFR,NRAS,PDGFA,PDGFB,PDGFRB,PIK3CA,PIK3CD,PIK3CG,PIK3R1,PIK3R2,PIK3R5,PTPN11,RELA,SNAI1,STAT3,TCF3,TGFB1,TGFB2,TGFB3,TGFBR1,TGFBR2,TNF,TNFRSF11B,TNFRSF1A,TNFRSF1B,TNFSF10,TNFSF12,TNFSF13,TNFSF13B,TNFSF18,TNFSF4,TNFSF8,TNFS…
Production of Nitric Oxide and Reactive Oxygen Species in Macrophages	4	2(50.0)	2(50.0)	AKT1,APOE,ARG2,CHUK,CYBB,IFNG,IFNGR1,IFNGR2,IKBKB,IKBKG,IL4,IRF1,IRF8,JAK1,JAK2,JAK3,LYZ,MAP3K12,MAP3K5,MAP3K7,MAP3K8,MAPK10,NFKB1,NFKB2,NFKBIA,NFKBIE,NGFR,NOS2,PIK3CA,PIK3CD,PIK3CG,PIK3R1,PIK3R2,PIK3R5,PRKCA,RELA,S100A8,SERPINA1,SIRPA,STAT1,TLR2,TLR4,TNF,TNFRSF11B,TNFRSF1A,TNFRSF1B
Insulin Secretion Signaling Pathway	4	2(50.0)	2(50.0)	EIF2B4,EIF4EBP1,FYN,GHR,HCK,HNF1A,JAK1,JAK2,JAK3,LCK,MTOR,PC,PIK3CA,PIK3CD,PIK3CG,PIK3R1,PIK3R2,PIK3R5,PRKACB,PRKCA,PRLR,RPS6KB1,SLC2A1,SRP54,STAT1,STAT2,STAT3,STAT4,TCF3
Induction of Apoptosis by HIV1	4	2(50.0)	2(50.0)	BAX,BBC3,BCL2,BCL2L1,BID,BIRC3,CASP3,CASP8,CASP9,CHUK,CXCR4,FADD,FAS,FASLG,IKBKB,IKBKG,MAP3K5,MAPK10,NFKB1,NFKB2,NFKBIA,NFKBIE,NGFR,RELA,RIPK1,TNF,TNFRSF11B,TNFRSF1A,TNFRSF1B,TP53,TRAF1
IL-15 Production	4	2(50.0)	2(50.0)	AXL,BLK,CSF1R,EGFR,ERBB2,FGFR1,FLT1,FYN,HCK,IFNA1/IFNA13,IL15,IL6,IRF1,IRF3,JAK1,JAK2,JAK3,KDR,KIT,LCK,MET,NFKB1,NFKB2,PDGFRB,RELA,ROR2,STAT1,SYK,TIE1,TWF1,ZAP70
HMGB1 Signaling	4	2(50.0)	2(50.0)	AKT1,CCL2,CD40LG,CD70,CSF2,CXCL8,FASLG,HMGB1,HRAS,ICAM1,IFNG,IFNGR1,IFNGR2,IL11,IL15,IL17A,IL18,IL1A,IL1B,IL2,IL33,IL4,IL6,KAT2B,KRAS,LIF,LTB,MAPK10,NFKB1,NFKB2,NGFR,NRAS,PIK3CA,PIK3CD,PIK3CG,PIK3R1,PIK3R2,PIK3R5,RELA,SELE,TGFB1,TGFB2,TGFB3,TLR4,TNF,TNFRSF11B,TNFRSF1A,TNFRSF1B,TNFSF10,TNFSF12,TNFSF13,TNFSF13B,TNFSF4,TNFSF8,TNFSF9,VCAM1
HIF1α Signaling	4	2(50.0)	2(50.0)	ADM,AKT1,CDKN1A,CYBB,EDN1,EGF,EIF4EBP1,ELOB,FLT1,FOXP3,HIF1A,HK1,HK2,HRAS,IL17A,IL6,IL6R,KDR,KRAS,LDHA,LDHB,MET,MMP1,MMP7,MMP9,MTOR,NOS2,NRAS,PDGFB,PIK3CA,PIK3CD,PIK3CG,PIK3R1,PIK3R2,PIK3R5,PKM,PRKCA,RORC,RPS6KB1,SLC2A1,STAT3,TGFB1,TGFB2,TP53,VEGFA,VEGFB,VEGFC,VHL
Apelin Endothelial Signaling Pathway	4	2(50.0)	2(50.0)	AKT1,ANGPT1,APLNR,CCL2,HDAC4,HDAC5,HIF1A,HRAS,ICAM1,KRAS,MAPK10,MTOR,NFKB1,NFKB2,NRAS,PIK3CA,PIK3CD,PIK3CG,PIK3R1,PIK3R2,PIK3R5,PRKAA2,PRKCA,RELA,RPS6KB1,VCAM1
TREM1 Signaling	4	3(75.0)	1(25.0)	AKT1,CASP1,CCL2,CCL7,CD40,CD86,CSF2,CXCL3,CXCL8,FCGR2B,ICAM1,IL10,IL18,IL1B,IL6,ITGAX,JAK2,MYD88,NFKB1,NFKB2,NLRC5,NLRP3,NOD2,RELA,STAT3,TLR1,TLR2,TLR3,TLR4,TLR5,TLR7,TLR8,TLR9,TNF,TREM1
MIF Regulation of Innate Immunity	4	3(75.0)	1(25.0)	CD14,CD74,LY96,MAPK10,NFKB1,NFKB2,NFKBIA,NFKBIE,NOS2,PLA2G2A,PTGS2,RELA,TLR4,TP53
Leukocyte Extravasation Signaling	4	3(75.0)	1(25.0)	CD44,CDH5,CTNNB1,CXCL12,CXCR4,CYBB,ICAM1,ICAM3,ITGA1,ITGA2,ITGA4,ITGA6,ITGAL,ITGAM,ITGB2,ITGB3,MAPK10,MMP1,MMP7,MMP9,PECAM1,PIK3CA,PIK3CD,PIK3CG,PIK3R1,PIK3R2,PIK3R5,PRKCA,PTPN11,ROCK1,THY1,VCAM1
Wnt/Ca+ pathway	3	0(0.0)	3(100.0)	AXIN1,FZD8,FZD9,NFATC2,NFKB1,NFKB2,PRKCA,RELA,WNT5A,WNT5B
UVA-Induced MAPK Signaling	3	0(0.0)	3(100.0)	ATM,BCL2L1,CASP3,CASP9,EGFR,HRAS,KRAS,MAPK10,MTOR,NRAS,PARP12,PARP4,PARP9,PIK3CA,PIK3CD,PIK3CG,PIK3R1,PIK3R2,PIK3R5,PRKCA,RPS6KB1,STAT1,TNKS,TP53
TWEAK Signaling	3	0(0.0)	3(100.0)	BID,BIRC3,CASP3,CASP8,CASP9,CHUK,FADD,IKBKB,IKBKG,NFKB1,NFKB2,NFKBIA,NFKBIE,RELA,RIPK1,TNFRSF25,TNFSF12,TRAF1
TNFR1 Signaling	3	0(0.0)	3(100.0)	BID,BIRC3,CASP3,CASP8,CASP9,CHUK,FADD,IKBKB,IKBKG,NFKB1,NFKB2,NFKBIA,NFKBIE,RELA,RIPK1,TNF,TNFAIP3,TNFRSF1A
Thyroid Cancer Signaling	3	0(0.0)	3(100.0)	AKT1,CCND1,CDH1,CTNNB1,CXCL8,CXCR4,HNF1A,HRAS,KRAS,MTOR,MYC,NRAS,PDK1,PIK3CA,PIK3CD,PIK3CG,PIK3R1,PIK3R2,PIK3R5,PTEN,TCF3,TP53
Role of NFAT in Cardiac Hypertrophy	3	0(0.0)	3(100.0)	AKT1,GNG4,HDAC11,HDAC3,HDAC4,HDAC5,HRAS,IL11,IL6,KRAS,LIF,MAP3K7,MAPK10,NRAS,PIK3CA,PIK3CD,PIK3CG,PIK3R1,PIK3R2,PIK3R5,PRKACB,PRKCA,TGFB1,TGFB2,TGFB3,TGFBR1,TGFBR2
Renal Cell Carcinoma Signaling	3	0(0.0)	3(100.0)	AKT1,ELOB,HIF1A,HRAS,KRAS,MET,NRAS,PDGFB,PIK3CA,PIK3CD,PIK3CG,PIK3R1,PIK3R2,PIK3R5,PTPN11,SLC2A1,TGFB1,UBB,VEGFA,VHL
Regulation of eIF4 and p70S6K Signaling	3	0(0.0)	3(100.0)	AKT1,EIF2B4,EIF4EBP1,HRAS,ITGA2,ITGA4,KRAS,MTOR,NRAS,PIK3CA,PIK3CD,PIK3CG,PIK3R1,PIK3R2,PIK3R5,RPS6KB1
Rac Signaling	3	0(0.0)	3(100.0)	CD44,CYBB,HRAS,ITGA2,ITGA4,KRAS,NFKB1,NFKB2,NRAS,PIK3CA,PIK3CD,PIK3CG,PIK3R1,PIK3R2,PIK3R5,RELA,RPS6KB1
Prolactin Signaling	3	0(0.0)	3(100.0)	CEBPB,FYN,HRAS,IRF1,JAK2,KRAS,MYC,NRAS,PIK3CA,PIK3CD,PIK3CG,PIK3R1,PIK3R2,PIK3R5,PRKCA,PRLR,PTPN11,SOCS1,STAT1,STAT3
PI3K/AKT Signaling	3	0(0.0)	3(100.0)	AKT1,CASP9,CCL5,CCR5,IFNA1/IFNA13,IFNAR1,IFNG,IRF3,MLH1,NFKB1,NFKB2,NFKBIA,NFKBIE,PIK3CA,PIK3CD,PIK3CG,PIK3R1,PIK3R2,PIK3R5,RELA
Phospholipase C Signaling	3	0(0.0)	3(100.0)	CD247,CD3D,CD3E,CD3G,CD79A,CD79B,FCGR2A,FCGR2B,FYN,GNG4,HDAC11,HDAC3,HDAC4,HDAC5,HRAS,ITGA2,ITGA4,KRAS,LCK,NFATC2,NFKB1,NFKB2,NRAS,PLA2G2A,PRKCA,RELA
PEDF Signaling	3	0(0.0)	3(100.0)	AKT1,BCL2,BCL2L1,CASP8,CHUK,FAS,FASLG,HNF1A,HRAS,IKBKB,IKBKG,KRAS,NFKB1,NFKB2,NFKBIA,NFKBIE,NRAS,PIK3CA,PIK3CD,PIK3CG,PIK3R1,PIK3R2,PIK3R5,PPARG,RELA,ROCK1,TP53,ZEB1
p70S6K Signaling	3	0(0.0)	3(100.0)	AKT1,EIF2B4,EIF4EBP1,HRAS,ITGA2,ITGA4,KRAS,MTOR,NRAS,PIK3CA,PIK3CD,PIK3CG,PIK3R1,PIK3R2,PIK3R5,RPS6KB1
Neuregulin Signaling	3	0(0.0)	3(100.0)	AKT1,AREG,BAD,EGF,EGFR,ERBB2,HRAS,ITGA2,ITGA4,KRAS,MTOR,MYC,NRAS,PIK3R1,PIK3R2,PRKCA,PTEN,PTPN11,RPS6KB1
Insulin Receptor Signaling	3	0(0.0)	3(100.0)	AKT1,BAD,EIF2B4,EIF4EBP1,FYN,HRAS,JAK1,JAK2,KRAS,MTOR,NRAS,PIK3CA,PIK3CD,PIK3CG,PIK3R1,PIK3R2,PIK3R5,PRKACB,PTEN,PTPN11,RPS6KB1,RPTOR,SGK1
IL-1 Signaling	3	0(0.0)	3(100.0)	CHUK,GNG4,IKBKB,IKBKG,IL1A,MAP3K7,MAPK10,MYD88,NFKB1,NFKB2,NFKBIA,NFKBIE,PRKACB,RELA
IGF-1 Signaling	3	0(0.0)	3(100.0)	AKT1,BAD,CASP9,HRAS,JAK1,JAK2,KRAS,NRAS,PIK3CA,PIK3CD,PIK3CG,PIK3R1,PIK3R2,PIK3R5,PRKACB,PTPN11,RPS6KB1,SOCS1,STAT3
HOTAIR Regulatory Pathway	3	0(0.0)	3(100.0)	AKT1,BRD4,CD44,CDH1,CDKN1A,CTNNB1,ERBB2,ESR1,EZH2,HNF1A,ICAM1,IRF1,MET,MMP1,MMP7,MMP9,MYC,NFKB1,NFKB2,NFKBIA,PIK3CA,PIK3CD,PIK3CG,PIK3R1,PIK3R2,PIK3R5,PTEN,RELA,ROCK1,SPP1,STAT3,TCF3,TGFB1,TLR4,TWIST1,TWIST2,WNT10A,WNT11,WNT2,WNT2B,WNT3A,WNT4,WNT5A,WNT5B,WNT7B
Gαq Signaling	3	0(0.0)	3(100.0)	AKT1,CHUK,GNG4,IKBKB,IKBKG,NFATC2,NFKB1,NFKB2,NFKBIA,NFKBIE,PIK3CA,PIK3CD,PIK3CG,PIK3R1,PIK3R2,PIK3R5,PRKCA,RELA,ROCK1
Gα12/13 Signaling	3	0(0.0)	3(100.0)	AKT1,CDH1,CDH11,CDH2,CDH5,CHUK,CTNNB1,F2RL1,HRAS,IKBKB,IKBKG,KRAS,MAP3K5,MAPK10,NFKB1,NFKB2,NFKBIA,NFKBIE,NRAS,PIK3CA,PIK3CD,PIK3CG,PIK3R1,PIK3R2,PIK3R5,RELA,ROCK1
Growth Hormone Signaling	3	0(0.0)	3(100.0)	A2M,GHR,JAK2,PIK3CA,PIK3CD,PIK3CG,PIK3R1,PIK3R2,PIK3R5,PRKCA,RPS6KB1,SOCS1,STAT1,STAT3
GM-CSF Signaling	3	0(0.0)	3(100.0)	AKT1,BCL2L1,CCND1,CSF2,CSF2RB,HCK,HRAS,JAK2,KRAS,NRAS,PIK3CA,PIK3CD,PIK3CG,PIK3R1,PIK3R2,PIK3R5,PTPN11,STAT1,STAT3
Glioma Signaling	3	0(0.0)	3(100.0)	AKT1,CCND1,CDK6,CDKN1A,CDKN2A,CDKN2B,E2F3,EGF,EGFR,HRAS,IGF2R,KRAS,MTOR,NRAS,PDGFA,PDGFB,PDGFRB,PIK3CA,PIK3CD,PIK3CG,PIK3R1,PIK3R2,PIK3R5,PRKCA,PTEN,RB1,RBL2,TP53
G Beta Gamma Signaling	3	0(0.0)	3(100.0)	AKT1,EGFR,GNG4,HRAS,KRAS,NRAS,PIK3CG,PRKACB,PRKCA
FGF Signaling	3	0(0.0)	3(100.0)	AKT1,FGF13,FGF18,FGF9,FGFR1,HRAS,MAP3K5,MET,PIK3CA,PIK3CD,PIK3CG,PIK3R1,PIK3R2,PIK3R5,PRKCA,PTPN11,STAT3
Fc Epsilon RI Signaling	3	0(0.0)	3(100.0)	AKT1,CSF2,FYN,HRAS,IL4,KRAS,MAPK10,MS4A2,NRAS,PIK3CA,PIK3CD,PIK3CG,PIK3R1,PIK3R2,PIK3R5,PLA2G2A,PRKCA,PTPN11,SYK,TNF
Estrogen-Dependent Breast Cancer Signaling	3	0(0.0)	3(100.0)	AKT1,CCND1,EGFR,ESR1,HRAS,KRAS,NFKB1,NFKB2,NRAS,PIK3CA,PIK3CD,PIK3CG,PIK3R1,PIK3R2,PIK3R5,RELA
ERK5 Signaling	3	0(0.0)	3(100.0)	AKT1,BAD,EGF,EGFR,FOSL1,HRAS,KRAS,LIF,MAP3K8,MYC,NRAS,PTPN11,RPS6KB1,SGK1
ErbB Signaling	3	0(0.0)	3(100.0)	AKT1,AREG,EGF,EGFR,ERBB2,HRAS,KRAS,MAPK10,MTOR,NRAS,PIK3CA,PIK3CD,PIK3CG,PIK3R1,PIK3R2,PIK3R5,PRKCA,RPS6KB1
Death Receptor Signaling	3	0(0.0)	3(100.0)	BCL2,BID,BIRC3,CASP3,CASP8,CASP9,CHUK,FADD,FAS,FASLG,IKBKB,IKBKG,MAP3K5,NFKB1,NFKB2,NFKBIA,NFKBIE,PARP12,PARP4,PARP9,RELA,RIPK1,ROCK1,TNF,TNFRSF10B,TNFRSF1A,TNFRSF1B,TNFRSF25,TNFSF10,TNFSF12,TNKS
CNTF Signaling	3	0(0.0)	3(100.0)	AKT1,CNTFR,HRAS,JAK1,JAK2,KRAS,MTOR,NRAS,PIK3CA,PIK3CD,PIK3CG,PIK3R1,PIK3R2,PIK3R5,PTPN11,RPS6KB1,STAT1,STAT3
BMP signaling pathway	3	0(0.0)	3(100.0)	BMP2,HRAS,KRAS,MAP3K7,MAPK10,NFKB1,NFKB2,NRAS,PRKACB,RELA,SMAD5
B Cell Receptor Signaling	3	0(0.0)	3(100.0)	AKT1,BAD,BCL2L1,CD19,CD79A,CD79B,CHUK,EGR1,FCGR2A,FCGR2B,HRAS,IKBKB,IKBKG,KRAS,MAP3K12,MAP3K5,MAP3K7,MAP3K8,MTOR,NFATC2,NFKB1,NFKB2,NFKBIA,NFKBIE,NRAS,PIK3CA,PIK3CD,PIK3CG,PIK3R1,PIK3R2,PIK3R5,PTEN,PTPN11,PTPRC,RELA,RPS6KB1,SYK,TCF3
Amyotrophic Lateral Sclerosis Signaling	3	0(0.0)	3(100.0)	BAX,BCL2,BCL2L1,BID,BIRC3,CASP1,CASP3,CASP9,GLUL,PIK3CA,PIK3CD,PIK3CG,PIK3R1,PIK3R2,PIK3R5,TP53,VEGFA,VEGFB,VEGFC
Acute Myeloid Leukemia Signaling	3	0(0.0)	3(100.0)	AKT1,BAD,CCNA1,CCND1,CSF1R,CSF2RB,CSF3R,EIF4EBP1,HNF1A,HRAS,KIT,KRAS,MTOR,MYC,NFKB1,NFKB2,NRAS,PIK3CA,PIK3CD,PIK3CG,PIK3R1,PIK3R2,PIK3R5,RELA,RPS6KB1,STAT3,TCF3
Th1 Pathway	3	1(33.0)	2(67.0)	APH1B,CCR5,CD247,CD274,CD28,CD3D,CD3E,CD3G,CD4,CD40,CD40LG,CD80,CD86,CD8A,CXCR3,DLL1,DLL4,HAVCR2,HLA-A,HLA-B,HLA-DMA,HLA-DMB,HLA-DOA,HLA-DOB,HLA-DPA1,HLA-DPB1,HLA-DQA1,HLA-DQA2,HLA-DQB1,HLA-DRA,HLA-DRB1,HLA-DRB5,ICAM1,ICOS,ICOSLG/LOC102723996,IFNA1/IFNA13,IFNAR1,IFNG,IFNGR1,IFNGR2,IL10,IL10RA,IL12RB2,IL18,IL18R1,IL2,IL4,IL6,IL6R,IRF1,ITGB2,JAK1,JAK2,JAK3,KLRD1,LGALS9,NFATC2,NFIL3,NFKB1,NOTCH1,NOT…
SPINK1 General Cancer Pathway	3	1(33.0)	2(67.0)	AKT1,EGFR,GZMA,HRAS,IL6,IL6R,JAK1,JAK2,JAK3,KRAS,NRAS,PIK3CA,PIK3CD,PIK3CG,PIK3R1,PIK3R2,PIK3R5,STAT3
Signaling by Rho Family GTPases	3	1(33.0)	2(67.0)	CDH1,CDH11,CDH2,CDH5,CYBB,GNG4,ITGA2,ITGA4,MAP3K12,MAPK10,NFKB1,NFKB2,PIK3CA,PIK3CD,PIK3CG,PIK3R1,PIK3R2,PIK3R5,RELA,ROCK1
Senescence Pathway	3	1(33.0)	2(67.0)	ACVR1C,AKT1,ATF3,ATM,CCNB1,CCND1,CDC25C,CDK2,CDK6,CDKN1A,CDKN2A,CDKN2B,CEBPB,CGAS,CHUK,CXCL8,E2F3,EIF4EBP1,EZH2,HRAS,IFNA1/IFNA13,IKBKB,IKBKG,IL1A,IL6,IRF3,KAT2B,KRAS,MAP3K7,MRE11,MTOR,NBN,NF1,NFATC2,NFKB1,NFKB2,NRAS,PDK1,PIK3CA,PIK3CD,PIK3CG,PIK3R1,PIK3R2,PIK3R5,PTEN,RAD50,RB1,RBL2,SMAD5,STING1,TGFB1,TGFB2,TGFB3,TGFBR1,TGFBR2,TLR2,TP53,VHL
Retinoic acid Mediated Apoptosis Signaling	3	1(33.0)	2(67.0)	BID,CASP3,CASP8,CASP9,CRABP2,FADD,IFNA1/IFNA13,IFNAR1,IFNG,IRF1,PARP12,PARP4,PARP9,TNFRSF10B,TNFRSF10C,TNFRSF10D,TNFSF10,TNKS
Renin-Angiotensin Signaling	3	1(33.0)	2(67.0)	CCL2,CCL5,HRAS,JAK2,KRAS,MAPK10,NFKB1,NFKB2,NRAS,PIK3CA,PIK3CD,PIK3CG,PIK3R1,PIK3R2,PIK3R5,PRKACB,PRKCA,RELA,REN,SHC2,STAT1,STAT3,TNF
PDGF Signaling	3	1(33.0)	2(67.0)	EIF2AK2,HRAS,JAK1,JAK2,JAK3,KRAS,MYC,NRAS,PDGFA,PDGFB,PDGFRB,PIK3CA,PIK3CD,PIK3CG,PIK3R1,PIK3R2,PIK3R5,PRKCA,STAT1,STAT3
Osteoarthritis Pathway	3	1(33.0)	2(67.0)	BMP2,CASP1,CASP3,CASP8,CASP9,CEBPB,CHUK,CTNNB1,CXCL8,CXCR2,DKK1,FADD,FGF18,FGFR1,FZD8,FZD9,GLI1,HDAC3,HDAC4,HES1,HIF1A,HMGB1,HNF1A,IHH,IL1B,IL1R2,ITGA2,ITGA4,JAG1,MMP1,MMP9,MTOR,NFKB1,NFKB2,NOS2,NOTCH1,PPARG,PRKAA2,PTGS2,RELA,S100A8,S100A9,SMAD5,SPP1,TCF3,TGFB1,TGFBR1,TGFBR2,TLR2,TLR4,TNF,TNFRSF1A,TNFRSF1B,VEGFA,VEGFB,VEGFC,WNT3A
Oncostatin M Signaling	3	1(33.0)	2(67.0)	HRAS,JAK1,JAK2,JAK3,KRAS,MMP1,NRAS,STAT1,STAT3
Mouse Embryonic Stem Cell Pluripotency	3	1(33.0)	2(67.0)	AKT1,APC,AXIN1,CTNNB1,FZD8,FZD9,HNF1A,HRAS,ID4,JAK1,JAK2,JAK3,KRAS,LIF,MAP3K7,MYC,NRAS,PIK3CA,PIK3CD,PIK3CG,PIK3R1,PIK3R2,PIK3R5,PTPN11,SMAD5,SOX2,STAT3,TCF3,TP53,WNT3A
Integrin Signaling	3	1(33.0)	2(67.0)	AKT1,FYN,HRAS,ITGA1,ITGA2,ITGA4,ITGA6,ITGAE,ITGAL,ITGAM,ITGAV,ITGAX,ITGB2,ITGB3,ITGB8,KRAS,NRAS,PDGFB,PIK3CA,PIK3CD,PIK3CG,PIK3R1,PIK3R2,PIK3R5,PTEN,ROCK1
IL-8 Signaling	3	1(33.0)	2(67.0)	AKT1,ANGPT1,ANGPT2,BAX,BCL2,BCL2L1,CCND1,CCND2,CCND3,CDH1,CHUK,CXCL1,CXCL8,CXCR2,CYBB,EGF,EGFR,EIF4EBP1,FLT1,GNG4,HRAS,ICAM1,IKBKB,IKBKG,ITGAM,ITGAV,ITGAX,ITGB2,ITGB3,KDR,KRAS,MAPK10,MMP9,MTOR,NFKB1,NRAS,PIK3CA,PIK3CD,PIK3CG,PIK3R1,PIK3R2,PIK3R5,PRKCA,PTGS2,RELA,ROCK1,RPS6KB1,VCAM1,VEGFA,VEGFB,VEGFC
HGF Signaling	3	1(33.0)	2(67.0)	AKT1,CCND1,CDK2,CDKN1A,CDKN2A,HRAS,IL6,ITGA2,ITGA4,KRAS,MAP3K12,MAP3K5,MAP3K7,MAP3K8,MAPK10,MET,NRAS,PIK3CA,PIK3CD,PIK3CG,PIK3R1,PIK3R2,PIK3R5,PRKCA,PTGS2,PTPN11,STAT3
Glioblastoma Multiforme Signaling	3	1(33.0)	2(67.0)	AKT1,APC,AXIN1,CCND1,CCNE1,CDK2,CDK6,CDKN1A,CDKN2A,CTNNB1,E2F3,EGF,EGFR,FZD8,FZD9,HRAS,KRAS,MTOR,MYC,NF1,NRAS,PDGFA,PDGFB,PDGFRB,PIK3CA,PIK3CD,PIK3CG,PIK3R1,PIK3R2,PIK3R5,PTEN,RB1,RPS6KB1,TCF3,TP53,WNT10A,WNT11,WNT2,WNT2B,WNT3A,WNT4,WNT5A,WNT5B,WNT7B
FLT3 Signaling in Hematopoietic Progenitor Cells	3	1(33.0)	2(67.0)	AKT1,BAD,EIF4EBP1,HRAS,KRAS,MTOR,NRAS,PIK3CA,PIK3CD,PIK3CG,PIK3R1,PIK3R2,PIK3R5,PTPN11,RPS6KB1,STAT1,STAT2,STAT3,STAT4
Ephrin Receptor Signaling	3	1(33.0)	2(67.0)	AKT1,ANGPT1,AXIN1,CXCL12,CXCR4,EGF,FYN,GNG4,HRAS,ITGA2,ITGA4,JAK2,KRAS,NRAS,PDGFA,PDGFB,PIK3CG,PTPN11,ROCK1,STAT3,VEGFA,VEGFB,VEGFC
eNOS Signaling	3	1(33.0)	2(67.0)	AKT1,AQP9,CASP3,CASP8,CASP9,CCNA1,ESR1,FLT1,KDR,PIK3CA,PIK3CD,PIK3CG,PIK3R1,PIK3R2,PIK3R5,PRKAA2,PRKACB,PRKCA,VEGFA,VEGFB,VEGFC
Antioxidant Action of Vitamin C	3	1(33.0)	2(67.0)	CHUK,CSF2,CSF2RB,IKBKB,IKBKG,JAK2,MAPK10,NFKB1,NFKB2,NFKBIA,NFKBIE,PLA2G2A,RELA,SLC2A1,TNF
AMPK Signaling	3	1(33.0)	2(67.0)	AKT1,ARID1A,CCND1,CDKN1A,EIF4EBP1,KAT2B,MAP3K7,MTOR,PCK2,PFKFB3,PFKM,PIK3CA,PIK3CD,PIK3CG,PIK3R1,PIK3R2,PIK3R5,PRKAA2,PRKACB,RPS6KB1,RPTOR,SLC2A1
Role of IL-17F in Allergic Inflammatory Airway Diseases	3	2(67.0)	1(33.0)	CCL2,CCL4,CCL7,CSF2,CXCL1,CXCL10,CXCL5,CXCL6,CXCL8,IL11,IL1B,IL6,NFKB1,NFKB2,RELA
Reelin Signaling in Neurons	3	2(67.0)	1(33.0)	AKT1,APOE,BLK,CDH2,FYN,HCK,ITGA1,ITGA2,ITGA4,ITGA6,ITGAL,ITGB2,ITGB3,LCK,MAPK10,MTOR,PDK1,PIK3CA,PIK3CD,PIK3CG,PIK3R1,PIK3R2,PIK3R5,RELN
PAK Signaling	3	2(67.0)	1(33.0)	CASP3,HRAS,ITGA2,ITGA4,KRAS,MAPK10,NRAS,PDGFA,PDGFB,PDGFRB,PIK3CA,PIK3CD,PIK3CG,PIK3R1,PIK3R2,PIK3R5,TNF
Natural Killer Cell Signaling	3	2(67.0)	1(33.0)	AKT1,B2M,CD244,CD247,CD48,COL11A2,FASLG,FCGR2A,FYN,HLA-A,HLA-B,HLA-C,HLA-E,HLA-F,HRAS,IFNG,IL12RB2,IL15,IL18,IL18R1,IL2,IL2RB,ITGAL,JAK2,JAK3,KIR2DL1/KIR2DL3,KIR3DL1,KIR3DL2,KLRB1,KLRC4-KLRK1/KLRK1,KLRD1,KRAS,LAIR1,LCK,MAP3K12,MAP3K5,MAP3K7,MAP3K8,MICA,MICB,MTOR,MYD88,NCR1,NECTIN2,NFATC2,NFKB1,NFKB2,NRAS,PIK3CA,PIK3CD,PIK3CG,PIK3R1,PIK3R2,PIK3R5,PTPN11,PVR,RELA,ROCK1,SH2D1A,STAT4,SYK,TNFSF10,ULBP…
MIF-mediated Glucocorticoid Regulation	3	2(67.0)	1(33.0)	CD14,CD74,LY96,NFKB1,NFKB2,NFKBIA,NFKBIE,PLA2G2A,PTGS2,RELA,TLR4
Inhibition of ARE-Mediated mRNA Degradation Pathway	3	2(67.0)	1(33.0)	AKT1,CD40LG,CD70,FASLG,LTB,MAP3K7,NGFR,PRKACB,TNF,TNFRSF11B,TNFRSF1A,TNFRSF1B,TNFSF10,TNFSF12,TNFSF13,TNFSF13B,TNFSF18,TNFSF4,TNFSF8,TNFSF9
FAT10 Cancer Signaling Pathway	3	2(67.0)	1(33.0)	ACVR1C,AKT1,CHUK,CTNNB1,CXCR4,IFNG,IKBKB,IKBKG,IL6,NFKB1,NFKB2,NFKBIA,NGFR,RELA,STAT3,TGFB1,TGFB2,TGFB3,TGFBR1,TGFBR2,TNF,TNFRSF11B,TNFRSF1A,TNFRSF1B,TP53
Cytotoxic T Lymphocyte-mediated Apoptosis of Target Cells	3	2(67.0)	1(33.0)	B2M,BCL2,BID,CASP3,CASP8,CASP9,CD247,CD3D,CD3E,CD3G,FADD,FAS,FASLG,GZMB,HLA-A,HLA-B,HLA-C,HLA-E,HLA-F,PRF1
T Cell Exhaustion Signaling Pathway	3	3(100.0)	0(0.0)	ACVR1C,AKT1,BTLA,CD274,CD28,CD80,CD86,CTLA4,EOMES,GZMB,HAVCR2,HLA-A,HLA-B,HLA-C,HLA-DMA,HLA-DMB,HLA-DOA,HLA-DOB,HLA-DPA1,HLA-DPB1,HLA-DQA1,HLA-DQA2,HLA-DQB1,HLA-DRA,HLA-DRB1,HLA-DRB5,HLA-E,HLA-F,HRAS,IFNA1/IFNA13,IFNAR1,IFNG,IL10,IL10RA,IL12RB2,IL6,IL6R,IRF4,IRF9,JAK1,JAK2,JAK3,KDR,KRAS,LAG3,LGALS9,MAPK10,MTOR,NFATC2,NRAS,PDCD1,PDCD1LG2,PDK1,PIK3CA,PIK3CD,PIK3CG,PIK3R1,PIK3R2,PIK3R5,PTPN11,STAT1,…
PTEN Signaling	3	3(100.0)	0(0.0)	AKT1,BAD,BCL2,BCL2L1,CASP3,CASP9,CCND1,CDKN1A,CHUK,EGFR,FASLG,FGFR1,FLT1,GHR,HRAS,IGF2R,IKBKB,IKBKG,ITGA2,ITGA4,KDR,KRAS,NFKB1,NFKB2,NGFR,NRAS,PDGFRB,PIK3CA,PIK3CD,PIK3CG,PIK3R1,PIK3R2,PIK3R5,PTEN,RELA,RPS6KB1,TGFBR1,TGFBR2,TNFRSF11A
VEGF Family Ligand-Receptor Interactions	2	0(0.0)	2(100.0)	AKT1,FLT1,HRAS,KDR,KRAS,NRAS,PIK3CA,PIK3CD,PIK3CG,PIK3R1,PIK3R2,PIK3R5,PLA2G2A,PRKCA,VEGFA,VEGFB,VEGFC
Tumoricidal Function of Hepatic Natural Killer Cells	2	0(0.0)	2(100.0)	BAX,BID,CASP3,CASP8,CASP9,FADD,FAS,FASLG,GZMB,ICAM1,ITGAL,PRF1
TNFR2 Signaling	2	0(0.0)	2(100.0)	BIRC3,CHUK,IKBKB,IKBKG,NFKB1,NFKB2,NFKBIA,NFKBIE,RELA,TNF,TNFAIP3,TNFRSF1B,TRAF1
Synaptogenesis Signaling Pathway	2	0(0.0)	2(100.0)	AKT1,APOE,BAD,CDH1,CDH11,CDH2,CDH5,COMP,CTNNB1,EIF4EBP1,FYN,HCK,HRAS,KRAS,LCK,MTOR,NECTIN1,NRAS,PIK3CA,PIK3CD,PIK3CG,PIK3R1,PIK3R2,PIK3R5,PRKACB,RASGRF1,RELN,RPS6KB1,SHC2,SNCA,THBS1
Synaptic Long Term Potentiation	2	0(0.0)	2(100.0)	HRAS,KRAS,NRAS,PRKACB,PRKCA
Role of RIG1-like Receptors in Antiviral Innate Immunity	2	0(0.0)	2(100.0)	CASP8,CHUK,FADD,IFIH1,IFNA1/IFNA13,IKBKB,IKBKG,IRF3,IRF7,NFKB1,NFKB2,NFKBIA,NFKBIE,RELA,RIPK1
Role of PI3K/AKT Signaling in the Pathogenesis of Influenza	2	0(0.0)	2(100.0)	AKT1,CASP9,CCL5,CCR5,IFNA1/IFNA13,IFNAR1,IFNG,IRF3,MLH1,NFKB1,NFKB2,NFKBIA,NFKBIE,PIK3CA,PIK3CD,PIK3CG,PIK3R1,PIK3R2,PIK3R5,RELA
Role of NANOG in Mammalian Embryonic Stem Cell Pluripotency	2	0(0.0)	2(100.0)	AKT1,APC,AXIN1,BMP2,CTNNB1,FZD8,FZD9,HRAS,JAK1,JAK2,JAK3,KRAS,LIF,NRAS,PIK3CA,PIK3CD,PIK3CG,PIK3R1,PIK3R2,PIK3R5,SMAD5,SOX2,STAT3,TCL1A,TP53,WNT10A,WNT11,WNT2,WNT2B,WNT3A,WNT4,WNT5A,WNT5B,WNT7B
PI3K Signaling in B Lymphocytes	2	0(0.0)	2(100.0)	AKT1,ATF3,BLK,CD19,CD40,CD79A,CD79B,CHUK,FCGR2B,FYN,HRAS,IKBKB,IKBKG,IL4,KRAS,NFATC2,NFKB1,NFKB2,NFKBIA,NFKBIE,NRAS,PIK3CA,PIK3CD,PIK3CG,PIK3R1,PIK3R2,PTEN,PTPRC,RELA,SYK,TLR4
Non-Small Cell Lung Cancer Signaling	2	0(0.0)	2(100.0)	AKT1,BAD,CASP9,CCND1,CDK6,CDKN2A,EGF,EGFR,ERBB2,HRAS,KRAS,NRAS,PIK3CA,PIK3CD,PIK3CG,PIK3R1,PIK3R2,PIK3R5,PRKCA,RB1,TP53
Nitric Oxide Signaling in the Cardiovascular System	2	0(0.0)	2(100.0)	AKT1,ARG2,FLT1,KDR,PIK3CA,PIK3CD,PIK3CG,PIK3R1,PIK3R2,PIK3R5,PRKACB,PRKCA,VEGFA,VEGFB,VEGFC
Neurotrophin/TRK Signaling	2	0(0.0)	2(100.0)	AKT1,HRAS,KRAS,MAP3K5,NGFR,NRAS,PIK3CA,PIK3CD,PIK3CG,PIK3R1,PIK3R2,PIK3R5,PTPN11
Macropinocytosis Signaling	2	0(0.0)	2(100.0)	CD14,CSF1,CSF1R,EGF,HRAS,ITGB2,ITGB3,ITGB8,KRAS,MET,MRC1,NRAS,PDGFA,PDGFB,PIK3CA,PIK3CD,PIK3CG,PIK3R1,PIK3R2,PIK3R5,PRKCA
Inhibition of Angiogenesis by TSP1	2	0(0.0)	2(100.0)	AKT1,CASP3,CD36,CD47,FYN,KDR,MAPK10,MMP9,TGFB1,TGFBR1,TGFBR2,THBS1,TP53,VEGFA
IL-3 Signaling	2	0(0.0)	2(100.0)	AKT1,BAD,CSF2RB,HRAS,JAK1,JAK2,KRAS,NRAS,PIK3CA,PIK3CD,PIK3CG,PIK3R1,PIK3R2,PIK3R5,PRKCA,STAT1,STAT3
IL-22 Signaling	2	0(0.0)	2(100.0)	AKT1,IL22RA1,JAK1,MAPK10,STAT1,STAT3
fMLP Signaling in Neutrophils	2	0(0.0)	2(100.0)	CYBB,FPR1,FPR3,GNG4,HRAS,KRAS,NFATC2,NFKB1,NFKB2,NFKBIA,NFKBIE,NRAS,PIK3CA,PIK3CD,PIK3CG,PIK3R1,PIK3R2,PIK3R5,PRKCA,RELA
FcγRIIB Signaling in B Lymphocytes	2	0(0.0)	2(100.0)	AKT1,CD79A,CD79B,FCGR2B,HRAS,KRAS,MAPK10,NRAS,PIK3CA,PIK3CD,PIK3CG,PIK3R1,PIK3R2,PIK3R5,SYK
Estrogen Receptor Signaling	2	0(0.0)	2(100.0)	AKT1,ARG2,BAD,BCL2,CCND1,CDKN1A,EGF,EGFR,EIF2B4,EIF4EBP1,ESR1,HDAC3,HES1,HIF1A,HRAS,IGF2R,JAK1,JAK2,JAK3,KRAS,MMP1,MMP7,MMP9,MTOR,MYC,NFKB1,NFKB2,NOTCH1,NRAS,PIK3CA,PIK3CD,PIK3CG,PIK3R1,PIK3R2,PIK3R5,PRKAA2,PRKACB,PRKCA,PTEN,RELA,ROCK1,RPS6KB1,SHC2,SNAI1,TP53,VEGFA,VEGFB,VEGFC
ErbB4 Signaling	2	0(0.0)	2(100.0)	AKT1,APH1B,HRAS,KRAS,NRAS,PIK3CA,PIK3CD,PIK3CG,PIK3R1,PIK3R2,PIK3R5,PRKCA
ErbB2-ErbB3 Signaling	2	0(0.0)	2(100.0)	AKT1,BAD,CCND1,ERBB2,HRAS,JAK3,KRAS,MYC,NRAS,PIK3CA,PIK3CD,PIK3CG,PIK3R1,PIK3R2,PIK3R5,PTEN,STAT3
Ephrin B Signaling	2	0(0.0)	2(100.0)	AXIN1,CTNNB1,CXCL12,CXCR4,GNG4,HRAS,ROCK1
Endometrial Cancer Signaling	2	0(0.0)	2(100.0)	AKT1,AXIN1,BAD,CASP9,CCND1,CDH1,CTNNB1,ERBB2,HRAS,KRAS,MLH1,MYC,NRAS,PIK3CA,PIK3CD,PIK3CG,PIK3R1,PIK3R2,PIK3R5,PTEN,TP53
EIF2 Signaling	2	0(0.0)	2(100.0)	AKT1,ATF3,BCL2,CCND1,EIF2AK2,EIF2B4,HRAS,KRAS,MYC,NRAS,PIK3CA,PIK3CD,PIK3CG,PIK3R1,PIK3R2,PIK3R5,RPL23,RPL7A,SREBF1,VEGFA
CXCR4 Signaling	2	0(0.0)	2(100.0)	AKT1,CD4,CXCL12,CXCR4,EGR1,GNG4,HRAS,KRAS,MAPK10,NRAS,PIK3CA,PIK3CD,PIK3CG,PIK3R1,PIK3R2,PIK3R5,PRKCA,ROCK1
CREB Signaling in Neurons	2	0(0.0)	2(100.0)	AKT1,GNG4,HRAS,KRAS,NRAS,PIK3CA,PIK3CD,PIK3CG,PIK3R1,PIK3R2,PIK3R5,POLR2A,PRKACB,PRKCA,TBP
CD28 Signaling in T Helper Cells	2	0(0.0)	2(100.0)	AKT1,CD247,CD28,CD3D,CD3E,CD3G,CD4,CD80,CD86,CHUK,CTLA4,FYN,HLA-A,HLA-B,HLA-DMA,HLA-DMB,HLA-DOA,HLA-DOB,HLA-DQA1,HLA-DQB1,HLA-DRA,HLA-DRB1,HLA-DRB5,IKBKB,IKBKG,IL2,LCK,MAPK10,NFATC2,NFKB1,NFKB2,NFKBIA,NFKBIE,PIK3CA,PIK3CD,PIK3CG,PIK3R1,PIK3R2,PIK3R5,PTPN11,PTPRC,RELA,SYK,ZAP70
cAMP-mediated signaling	2	0(0.0)	2(100.0)	ADORA2A,APLNR,CCR4,CXCR2,DUSP1,FPR1,P2RY13,PRKACB,PTGER4,STAT3
BEX2 Signaling Pathway	2	0(0.0)	2(100.0)	AKT1,BAD,BBC3,BCL2,CCND1,CDH2,CDKN1A,CTNNB1,ERBB2,HIF1A,HNF1A,MAPK10,MTOR,NFKB1,NFKB2,NFKBIA,NGFR,PTEN,RELA,SPP1,STAT3,TCF3,VEGFA,VEGFB,VEGFC
B Cell Activating Factor Signaling	2	0(0.0)	2(100.0)	CHUK,IKBKB,IKBKG,MAPK10,NFATC2,NFKB1,NFKB2,NFKBIA,NFKBIE,RELA,TNFRSF17,TNFSF13B,TRAF1
Apelin Cardiomyocyte Signaling Pathway	2	0(0.0)	2(100.0)	AKT1,APLNR,HIF1A,MAPK10,PIK3CA,PIK3CD,PIK3CG,PIK3R1,PIK3R2,PIK3R5,PRKCA,TGFB1
Actin Nucleation by ARP-WASP Complex	2	0(0.0)	2(100.0)	HRAS,ITGA2,ITGA4,KRAS,NRAS,ROCK1
4-1BB Signaling in T Lymphocytes	2	0(0.0)	2(100.0)	CHUK,IKBKB,IKBKG,MAP3K5,MAPK10,NFKB1,NFKB2,NFKBIA,NFKBIE,RELA,TNFRSF9,TNFSF9,TRAF1
Th17 Activation Pathway	2	1(50.0)	1(50.0)	CCL20,CSF2,FOXP3,HIF1A,IFNG,IL10,IL12RB2,IL17A,IL1B,IL21R,IL6,IL6R,IRF4,JAK1,JAK2,JAK3,MTOR,MYD88,NFATC2,NFKB1,NFKB2,PTGER4,RELA,RORC,STAT3,STAT4
Telomerase Signaling	2	1(50.0)	1(50.0)	AKT1,CDKN1A,EGF,EGFR,HDAC11,HDAC3,HDAC4,HDAC5,HRAS,IL2,IL2RA,IL2RB,IL2RG,KRAS,MYC,NRAS,PIK3CA,PIK3CD,PIK3CG,PIK3R1,PIK3R2,PIK3R5,RB1,TP53
Superpathway of Inositol Phosphate Compounds	2	1(50.0)	1(50.0)	CDC25C,DUSP1,DUSP2,DUSP5,ITPK1,PDCD1,PIK3CA,PIK3CD,PIK3CG,PIK3R1,PIK3R2,PIK3R5,PTEN,PTPN11,PTPRC,SIRPA
p38 MAPK Signaling	2	1(50.0)	1(50.0)	DUSP1,FADD,FAS,FASLG,IL18,IL1A,IL1B,IL1R2,IL1RN,IL33,MAP3K5,MAP3K7,MYC,PLA2G2A,RPS6KB1,STAT1,TGFB1,TGFB2,TGFB3,TGFBR1,TGFBR2,TNF,TNFRSF1A,TNFRSF1B,TP53
Lymphotoxin β Receptor Signaling	2	1(50.0)	1(50.0)	AKT1,BCL2L1,CASP3,CASP9,CHUK,CXCL1,IKBKB,IKBKG,LTB,NFKB1,NFKB2,NFKBIA,PIK3CA,PIK3CD,PIK3CG,PIK3R1,PIK3R2,PIK3R5,RELA,RELB,TRAF1,VCAM1
LXR/RXR Activation	2	1(50.0)	1(50.0)	APOE,ARG2,CCL2,CCL7,CD14,CD36,IL18,IL1A,IL1B,IL1R2,IL1RN,IL33,IL6,IRF3,LY96,LYZ,MMP9,NFKB1,NFKB2,NGFR,NOS2,PTGS2,RELA,S100A8,SERPINA1,SREBF1,TLR3,TLR4,TNF,TNFRSF11B,TNFRSF1A,TNFRSF1B
Inflammasome pathway	2	1(50.0)	1(50.0)	CASP1,CASP8,IL18,IL1B,MYD88,NFKB1,NFKB2,NLRP3,NOD2,TLR4
IL-7 Signaling Pathway	2	1(50.0)	1(50.0)	AKT1,BAD,BAX,BCL2,CCND1,CCND3,CDK2,FYN,IFNG,IL2RG,IL7R,JAK1,JAK3,MET,MYC,PIK3CA,PIK3CD,PIK3CG,PIK3R1,PIK3R2,PIK3R5,SLC2A1,SOCS1,STAT1
IL-2 Signaling	2	1(50.0)	1(50.0)	AKT1,HRAS,IL2,IL2RA,IL2RB,IL2RG,JAK1,JAK3,KRAS,LCK,NRAS,PIK3CA,PIK3CD,PIK3CG,PIK3R1,PIK3R2,PIK3R5,PTPN11,SOCS1,SYK
GP6 Signaling Pathway	2	1(50.0)	1(50.0)	AKT1,COL11A1,COL11A2,COL17A1,COL4A5,COL5A1,COL6A3,FYN,ITGB3,LAMA1,LAMB3,LAMC2,PIK3CA,PIK3CD,PIK3CG,PIK3R1,PIK3R2,PIK3R5,PRKCA,SYK
ERK/MAPK Signaling	2	1(50.0)	1(50.0)	BAD,DUSP1,DUSP2,EIF4EBP1,ESR1,FYN,HRAS,ITGA2,ITGA4,KRAS,MYC,NRAS,PIK3CA,PIK3CD,PIK3CG,PIK3R1,PIK3R2,PIK3R5,PLA2G2A,PPARG,PRKACB,PRKCA,STAT1,STAT3
D-myo-inositol-5-phosphate Metabolism	2	1(50.0)	1(50.0)	CDC25C,DUSP1,DUSP2,DUSP5,ITPK1,PDCD1,PTEN,PTPN11,PTPRC,SIRPA
D-myo-inositol (3,4,5,6)-tetrakisphosphate Biosynthesis	2	1(50.0)	1(50.0)	CDC25C,DUSP1,DUSP2,DUSP5,ITPK1,PDCD1,PTEN,PTPN11,PTPRC,SIRPA
D-myo-inositol (1,4,5,6)-Tetrakisphosphate Biosynthesis	2	1(50.0)	1(50.0)	CDC25C,DUSP1,DUSP2,DUSP5,ITPK1,PDCD1,PTEN,PTPN11,PTPRC,SIRPA
Basal Cell Carcinoma Signaling	2	1(50.0)	1(50.0)	APC,AXIN1,BMP2,CTNNB1,FZD8,FZD9,GLI1,HNF1A,TCF3,TP53,WNT10A,WNT11,WNT2,WNT2B,WNT3A,WNT4,WNT5A,WNT5B,WNT7B
Agrin Interactions at Neuromuscular Junction	2	1(50.0)	1(50.0)	EGFR,ERBB2,HRAS,ITGA1,ITGA2,ITGA4,ITGA6,ITGAL,ITGB2,ITGB3,KRAS,MAPK10,NRAS
Activation of IRF by Cytosolic Pattern Recognition Receptors	2	1(50.0)	1(50.0)	CD40,CHUK,FADD,IFIH1,IFIT2,IFNA1/IFNA13,IFNAR1,IKBKB,IKBKG,IL10,IL6,IRF3,IRF7,IRF9,ISG15,MAPK10,NFKB1,NFKB2,NFKBIA,NFKBIE,RELA,RIPK1,STAT1,STAT2,TNF
3-phosphoinositide Degradation	2	1(50.0)	1(50.0)	CDC25C,DUSP1,DUSP2,DUSP5,ITPK1,PDCD1,PTEN,PTPN11,PTPRC,SIRPA
3-phosphoinositide Biosynthesis	2	1(50.0)	1(50.0)	CDC25C,DUSP1,DUSP2,DUSP5,ITPK1,PDCD1,PIK3CA,PIK3CD,PIK3CG,PIK3R1,PIK3R2,PIK3R5,PTEN,PTPN11,PTPRC,SIRPA
VDR/RXR Activation	2	2(100.0)	0(0.0)	CCL5,CD14,CDKN1A,CEBPB,CSF2,CXCL10,HES1,IFNG,IL2,PDGFA,PRKCA,SPP1,TGFB2,THBD
Role of BRCA1 in DNA Damage Response	2	2(100.0)	0(0.0)	ARID1A,ATM,BLM,BRCA1,BRCA2,BRIP1,CDKN1A,E2F3,FANCA,IFNG,MLH1,MRE11,MSH2,MSH6,NBN,RAD50,RAD51,RB1,RBL2,STAT1,TP53
Remodeling of Epithelial Adherens Junctions	2	2(100.0)	0(0.0)	APC,CDH1,CTNNB1,MET
PD-1, PD-L1 cancer immunotherapy pathway	2	2(100.0)	0(0.0)	AKT1,B2M,BCL2L1,CD247,CD274,CD28,CD80,CDK2,FOXP3,HLA-A,HLA-B,HLA-C,HLA-DMA,HLA-DMB,HLA-DOA,HLA-DOB,HLA-DPA1,HLA-DPB1,HLA-DQA1,HLA-DQA2,HLA-DQB1,HLA-DRA,HLA-DRB1,HLA-DRB5,HLA-E,HLA-F,IFNG,IFNGR1,IFNGR2,IL2,IL2RA,IL2RB,IL2RG,IL4,JAK1,JAK2,JAK3,LCK,NGFR,PDCD1,PDCD1LG2,PIK3CA,PIK3CD,PIK3CG,PIK3R1,PIK3R2,PIK3R5,PTEN,PTPN11,TGFB1,TGFB2,TGFB3,TNF,TNFRSF11B,TNFRSF1A,TNFRSF1B,ZAP70
Nur77 Signaling in T Lymphocytes	2	2(100.0)	0(0.0)	BCL2,CASP3,CASP9,CD247,CD28,CD3D,CD3E,CD3G,CD80,CD86,FASLG,PDK1,PRKCA,TNFSF10
NER Pathway	2	2(100.0)	0(0.0)	DDB2,ERCC3,POLD1,POLR2A
Mitotic Roles of Polo-Like Kinase	2	2(100.0)	0(0.0)	CCNB1,CDC20,CDC25C,TGFB1
LPS/IL-1 Mediated Inhibition of RXR Function	2	2(100.0)	0(0.0)	APOE,CD14,IL18,IL1A,IL1B,IL1R2,IL1RN,IL33,LY96,MAP3K7,MGMT,MYD88,NGFR,PPARGC1B,SREBF1,TLR4,TNF,TNFRSF11B,TNFRSF1A,TNFRSF1B
Endocannabinoid Cancer Inhibition Pathway	2	2(100.0)	0(0.0)	AKT1,ATF3,BAD,CASP1,CASP3,CASP8,CASP9,CCND1,CCND2,CCND3,CCNE1,CDH1,CDKN1A,CTNNB1,HIF1A,HNF1A,MTOR,MYC,NOS2,PIK3CA,PIK3CD,PIK3CG,PIK3R1,PIK3R2,PIK3R5,PRKAA2,PRKACB,ROCK1,RPTOR,TCF3,TWIST1,TWIST2,VEGFA,VEGFB,VEGFC
Calcium-induced T Lymphocyte Apoptosis	2	2(100.0)	0(0.0)	CD247,CD3D,CD3E,CD3G,CD4,HLA-A,HLA-B,HLA-DMA,HLA-DMB,HLA-DOA,HLA-DOB,HLA-DQA1,HLA-DQB1,HLA-DRA,HLA-DRB1,HLA-DRB5,LCK,NFATC2,PRKCA,ZAP70
α-Adrenergic Signaling	1	0(0.0)	1(100.0)	GNG4,HRAS,KRAS,NRAS,PRKACB,PRKCA
White Adipose Tissue Browning Pathway	1	0(0.0)	1(100.0)	ANGPT2,CEBPB,FGFR1,KDR,LDHA,LDHB,MS4A2,PPARG,PRKAA2,PRKACB,SLC16A1,VEGFA
VEGF Signaling	1	0(0.0)	1(100.0)	AKT1,BAD,BCL2,BCL2L1,EIF2B4,FLT1,HIF1A,HRAS,KDR,KRAS,NRAS,PIK3CA,PIK3CD,PIK3CG,PIK3R1,PIK3R2,PIK3R5,PRKCA,PTPN11,ROCK1,VEGFA,VEGFB,VEGFC
TGF-β Signaling	1	0(0.0)	1(100.0)	ACVR1C,BCL2,BMP2,HRAS,INHBA,IRF7,KRAS,MAP3K7,NRAS,PIAS4,RUNX3,SMAD5,TGFB1,TGFB2,TGFB3,TGFBR1,TGFBR2
Systemic Lupus Erythematosus In T Cell Signaling Pathway	1	0(0.0)	1(100.0)	AKT1,B2M,CASP1,CASP3,CASP8,CASP9,CD247,CD28,CD3D,CD3E,CD3G,CD40LG,CD44,CD70,CD80,CD86,DNMT1,ESR1,FAS,FASLG,FOXP3,HLA-A,HLA-B,HLA-C,HLA-DMA,HLA-DMB,HLA-DOA,HLA-DOB,HLA-DPA1,HLA-DPB1,HLA-DQA1,HLA-DQA2,HLA-DQB1,HLA-DRA,HLA-DRB1,HLA-DRB5,HLA-E,HLA-F,HRAS,ICOS,ICOSLG/LOC102723996,IL10,IL17A,IL2,IL6,IRF4,ITGAL,KRAS,MTOR,NFATC2,NOS2,NRAS,PDK1,PIK3CA,PIK3CD,PIK3CG,PIK3R1,PIK3R2,PIK3R5,ROCK1,RORC,RPS6KB1,…
Synaptic Long Term Depression	1	0(0.0)	1(100.0)	HRAS,KRAS,NOS2,NRAS,PLA2G2A,PRKCA
Sphingosine-1-phosphate Signaling	1	0(0.0)	1(100.0)	AKT1,CASP1,CASP3,CASP8,CASP9,PDGFA,PDGFB,PDGFRB,PIK3CA,PIK3CD,PIK3CG,PIK3R1,PIK3R2,PIK3R5
Small Cell Lung Cancer Signaling	1	0(0.0)	1(100.0)	AKT1,BCL2,BCL2L1,BID,CASP9,CCND1,CCNE1,CDK2,CDK6,CDKN2B,CHUK,IKBKB,IKBKG,MYC,NFKB1,NFKB2,NFKBIA,NFKBIE,PIK3CA,PIK3CD,PIK3CG,PIK3R1,PIK3R2,PIK3R5,PTEN,PTGS2,RB1,RELA,TP53,TRAF1
SAPK/JNK Signaling	1	0(0.0)	1(100.0)	FADD,HRAS,KRAS,LCK,MAP3K12,MAP3K5,MAP3K7,MAPK10,NRAS,PIK3CA,PIK3CD,PIK3CG,PIK3R1,PIK3R2,PIK3R5,RIPK1,TP53
Salvage Pathways of Pyrimidine Ribonucleotides	1	0(0.0)	1(100.0)	CDK2,CDK6,EIF2AK2,MAP3K8,PRKAA2,PRKX,SGK1
Role of JAK1, JAK2 and TYK2 in Interferon Signaling	1	0(0.0)	1(100.0)	IFNA1/IFNA13,IFNAR1,IFNG,IFNGR1,IFNGR2,JAK1,JAK2,NFKB1,NFKB2,RELA,SOCS1,STAT1,STAT2,STAT3
Relaxin Signaling	1	0(0.0)	1(100.0)	AKT1,GNG4,MMP9,NFKB1,NFKB2,NFKBIA,NFKBIE,NOS2,PIK3CA,PIK3CD,PIK3CG,PIK3R1,PIK3R2,PIK3R5,PRKACB,RELA,VEGFA
Regulation Of The Epithelial Mesenchymal Transition In Development Pathway	1	0(0.0)	1(100.0)	APC,APH1B,AXIN1,BRCA1,CDH1,CTNNB1,FZD8,FZD9,GLI1,HIF1A,HNF1A,JAG1,JAG2,NFKB1,NFKB2,NOTCH1,RELA,SNAI1,TCF3,TWIST1,WNT10A,WNT11,WNT2,WNT2B,WNT3A,WNT4,WNT5A,WNT5B,WNT7B
Regulation of Cellular Mechanics by Calpain Protease	1	0(0.0)	1(100.0)	CCNA1,CCND1,CCNE1,CDK2,CDK6,EGF,EGFR,HRAS,ITGA2,ITGA4,KRAS,NRAS,RB1
Pyridoxal 5'-phosphate Salvage Pathway	1	0(0.0)	1(100.0)	CDK2,CDK6,EIF2AK2,MAP3K8,PRKAA2,PRKX,SGK1
Paxillin Signaling	1	0(0.0)	1(100.0)	HRAS,ITGA1,ITGA2,ITGA4,ITGA6,ITGAE,ITGAL,ITGAM,ITGAV,ITGAX,ITGB2,ITGB3,ITGB8,KRAS,MAPK10,NRAS,PIK3CA,PIK3CD,PIK3CG,PIK3R1,PIK3R2,PIK3R5
NRF2-mediated Oxidative Stress Response	1	0(0.0)	1(100.0)	AKT1,DNAJC14,FOSL1,HRAS,KRAS,MAP3K5,MAP3K7,NRAS,PIK3CA,PIK3CD,PIK3CG,PIK3R1,PIK3R2,PIK3R5,PRKCA,UBB
Neuropathic Pain Signaling In Dorsal Horn Neurons	1	0(0.0)	1(100.0)	PIK3CA,PIK3CD,PIK3CG,PIK3R1,PIK3R2,PIK3R5,PRKACB,PRKCA
Melanocyte Development and Pigmentation Signaling	1	0(0.0)	1(100.0)	BCL2,HRAS,KIT,KRAS,NRAS,PIK3CA,PIK3CD,PIK3CG,PIK3R1,PIK3R2,PIK3R5,PRKACB,PTPN11,RPS6KB1,SOX10
Leptin Signaling in Obesity	1	0(0.0)	1(100.0)	AKT1,JAK2,PIK3CA,PIK3CD,PIK3CG,PIK3R1,PIK3R2,PIK3R5,PRKACB,PTPN11,STAT3
IL-9 Signaling	1	0(0.0)	1(100.0)	IL2RG,JAK1,JAK3,NFKB1,NFKB2,PIK3CA,PIK3CD,PIK3CG,PIK3R1,PIK3R2,PIK3R5,RELA,STAT1,STAT3,TNF
IL-23 Signaling Pathway	1	0(0.0)	1(100.0)	AKT1,CSF2,FOXP3,HIF1A,IL12RB2,IL17A,IL1B,JAK2,NFKB1,NFKB2,NFKBIA,PIK3CA,PIK3CD,PIK3CG,PIK3R1,PIK3R2,PIK3R5,RELA,RORC,STAT3,STAT4,TNF
IL-17A Signaling in Gastric Cells	1	0(0.0)	1(100.0)	CCL20,CCL5,CXCL1,CXCL10,CXCL11,CXCL8,EGFR,IL17A,MAPK10,NFKB1,RELA,TNF
IL-17A Signaling in Airway Cells	1	0(0.0)	1(100.0)	AKT1,CCL20,CHUK,CXCL1,CXCL3,CXCL5,CXCL6,IKBKB,IKBKG,IL17A,IL6,JAK1,JAK2,JAK3,MAP3K7,MAPK10,NFKB1,NFKB2,NFKBIA,NFKBIE,PIK3CA,PIK3CD,PIK3CG,PIK3R1,PIK3R2,PIK3R5,PTEN,RELA,STAT3
Granzyme B Signaling	1	0(0.0)	1(100.0)	BID,CASP3,CASP8,CASP9,GZMB,PRF1
Glycolysis I	1	0(0.0)	1(100.0)	ALDOA,ALDOC,ENO1,FBP1,PFKM,PKM,TPI1
Glioma Invasiveness Signaling	1	0(0.0)	1(100.0)	CD44,HRAS,ITGAV,ITGB3,KRAS,MMP9,NRAS,PIK3CA,PIK3CD,PIK3CG,PIK3R1,PIK3R2,PIK3R5
GDNF Family Ligand-Receptor Interactions	1	0(0.0)	1(100.0)	HRAS,KRAS,MAPK10,NRAS,PIK3CA,PIK3CD,PIK3CG,PIK3R1,PIK3R2,PIK3R5
Fcγ Receptor-mediated Phagocytosis in Macrophages and Monocytes	1	0(0.0)	1(100.0)	AKT1,CSF2,FCGR1A,FCGR2A,FYN,HCK,PIK3CG,PIK3R1,PIK3R2,PRKCA,PTEN,RPS6KB1,SYK
Cell Cycle: G2/M DNA Damage Checkpoint Regulation	1	0(0.0)	1(100.0)	ATM,BRCA1,CCNB1,CDC25C,CDKN1A,CDKN2A,KAT2B,TP53
CDK5 Signaling	1	0(0.0)	1(100.0)	EGR1,HRAS,ITGA2,ITGA6,KRAS,LAMA1,MAPK10,NGFR,NRAS,PRKACB
CD40 Signaling	1	0(0.0)	1(100.0)	CD40,CD40LG,CHUK,ICAM1,IKBKB,IKBKG,JAK3,MAP3K7,MAPK10,NFKB1,NFKB2,NFKBIA,NFKBIE,PIK3CA,PIK3CD,PIK3CG,PIK3R1,PIK3R2,PIK3R5,PTGS2,RELA,STAT3,TNFAIP3,TRAF1
CCR3 Signaling in Eosinophils	1	0(0.0)	1(100.0)	GNG4,HRAS,KRAS,NRAS,PIK3CA,PIK3CD,PIK3CG,PIK3R1,PIK3R2,PIK3R5,PLA2G2A,PRKCA,ROCK1
Antiproliferative Role of Somatostatin Receptor 2	1	0(0.0)	1(100.0)	CDKN1A,GNG4,HRAS,KRAS,NRAS,PIK3CA,PIK3CD,PIK3CG,PIK3R1,PIK3R2,PIK3R5,PTPN11
Angiopoietin Signaling	1	0(0.0)	1(100.0)	AKT1,ANGPT1,ANGPT2,BAD,BIRC5,CASP9,CHUK,HRAS,IKBKB,IKBKG,KRAS,NFKB1,NFKB2,NFKBIA,NFKBIE,NRAS,PIK3CA,PIK3CD,PIK3CG,PIK3R1,PIK3R2,PIK3R5,PTPN11,RELA,TIE1
Androgen Signaling	1	0(0.0)	1(100.0)	CCND1,ERCC3,GNG4,KAT2B,NFKB1,NFKB2,POLR2A,PRKACB,PRKCA,RELA,TBP
Aldosterone Signaling in Epithelial Cells	1	0(0.0)	1(100.0)	DNAJC14,DUSP1,KRAS,PIK3CA,PIK3CD,PIK3CG,PIK3R1,PIK3R2,PIK3R5,PRKCA,SGK1
Actin Cytoskeleton Signaling	1	0(0.0)	1(100.0)	APC,CD14,EGF,FGF13,FGF18,FGF9,HRAS,ITGA2,ITGA4,KRAS,NRAS,PDGFA,PDGFB,PIK3CA,PIK3CD,PIK3CG,PIK3R1,PIK3R2,PIK3R5,ROCK1
14-3-3-mediated Signaling	1	0(0.0)	1(100.0)	AKT1,BAD,BAX,HRAS,KRAS,MAP3K5,MAPK10,NRAS,PIK3CA,PIK3CD,PIK3CG,PIK3R1,PIK3R2,PIK3R5,PRKCA,SNCA,TNF,TNFRSF1A
Xenobiotic Metabolism AHR Signaling Pathway	1	1(100.0)	0(0.0)	HDAC4,HDAC5,IL1A,IL1B,IL6,NFKB1,NFKB2,RELA,TNF
SPINK1 Pancreatic Cancer Pathway	1	1(100.0)	0(0.0)	CPA3,F2RL1,TGFB1,TGFBR1,TGFBR2
Sirtuin Signaling Pathway	1	1(100.0)	0(0.0)	AKT1,ARG2,BAX,CDH1,CXCL8,G6PD,GLS,GLUD1,GOT2,HIF1A,LDHA,LDHB,MTOR,MYC,NBN,NDUFA4L2,NFKB1,NFKB2,NOS2,PCK2,PDK1,PFKFB3,PFKM,PPARG,PRKAA2,RELA,RPTOR,SDHA,SF3A1,SLC2A1,SREBF1,STAT3,TNF,TP53
Role of Wnt/GSK-3β Signaling in the Pathogenesis of Influenza	1	1(100.0)	0(0.0)	APC,AXIN1,CTNNB1,FZD8,FZD9,HNF1A,IFNA1/IFNA13,IFNAR1,IFNG,TCF3,WNT10A,WNT11,WNT2,WNT2B,WNT3A,WNT4,WNT5A,WNT5B,WNT7B
Role of CHK Proteins in Cell Cycle Checkpoint Control	1	1(100.0)	0(0.0)	ATM,BRCA1,CDC25C,CDK2,CDKN1A,E2F3,MRE11,NBN,RAD50,TLK2,TP53
RhoGDI Signaling	1	1(100.0)	0(0.0)	CD44,CDH1,CDH11,CDH2,CDH5,ESR1,GNG4,ITGA2,ITGA4,PRKCA,ROCK1
PPARα/RXRα Activation	1	1(100.0)	0(0.0)	ACVR1C,CD36,CHUK,GHR,GOT2,HRAS,IKBKB,IKBKG,IL1B,IL1R2,IL6,JAK2,KRAS,MAP3K7,NFKB1,NFKB2,NFKBIA,NFKBIE,NRAS,PRKAA2,PRKACB,PRKCA,RELA,TGFB1,TGFB2,TGFB3,TGFBR1,TGFBR2
PCP pathway	1	1(100.0)	0(0.0)	FZD8,FZD9,MAPK10,ROCK1,ROR2,WNT10A,WNT11,WNT2,WNT2B,WNT3A,WNT4,WNT5A,WNT5B,WNT7B
p53 Signaling	1	1(100.0)	0(0.0)	AKT1,ATM,BAX,BBC3,BCL2,BCL2L1,BIRC5,BRCA1,CCND1,CCND2,CDK2,CDKN1A,CDKN2A,CTNNB1,FAS,HIF1A,KAT2B,PIK3CA,PIK3CD,PIK3CG,PIK3R1,PIK3R2,PIK3R5,PTEN,RB1,SERPINB5,THBS1,TNFRSF10B,TP53
Neuroprotective Role of THOP1 in Alzheimer's Disease	1	1(100.0)	0(0.0)	DPP4,FAP,GZMA,GZMB,GZMK,GZMM,HLA-A,HLA-B,HLA-C,HLA-E,HLA-F,IFNG,MMP9,PNOC,PRKACB
Myc Mediated Apoptosis Signaling	1	1(100.0)	0(0.0)	BAX,BBC3,BCL2,BCL2L1,BID,CASP3,CASP8,CASP9,CDKN2A,CHUK,FADD,FAS,FASLG,IKBKB,IKBKG,MYC,NFKB1,NFKB2,NGFR,PRKACB,TNF,TNFRSF11B,TNFRSF1A,TNFRSF1B,TP53
Chemokine Signaling	1	1(100.0)	0(0.0)	CCL13,CCL2,CCL4,CCL5,CCL7,CCR5,CXCL12,CXCR4,HRAS,KRAS,NRAS,PIK3CG,PRKCA
Cdc42 Signaling	1	1(100.0)	0(0.0)	APC,B2M,CD247,CD3D,CD3E,CD3G,HLA-A,HLA-B,HLA-C,HLA-DMA,HLA-DMB,HLA-DOA,HLA-DOB,HLA-DPA1,HLA-DPB1,HLA-DQA1,HLA-DQA2,HLA-DQB1,HLA-DRA,HLA-DRB1,HLA-DRB5,HLA-E,HLA-F,ITGA2,ITGA4,MAPK10
Apoptosis Signaling	1	1(100.0)	0(0.0)	BAD,BAX,BCL2,BCL2L1,BID,BIRC3,CASP3,CASP8,CASP9,CHUK,FAS,FASLG,HRAS,IKBKB,IKBKG,KRAS,MAP3K5,NFKB1,NFKB2,NFKBIA,NFKBIE,NRAS,PRKCA,RELA,ROCK1,TNF,TNFRSF1A,TNFRSF1B,TP53
aNumber of tumor cell lines in which the specific pathway was modulated (p<0.05 and Z-score ≥2 or Z-score ≤-2);
b number of tumor cell lines in which the specific pathway was activated (p<0.05 and Z-score ≥2);
c percentage of activation calculated as the ratio between the activation and modulation scores;
d number of tumor cell lines in which the specific pathway was inhibited;
e percentage of inhibition calculated as the ratio between the inhibition and modulation scores.
